# Supplementary material for: Molecular Insights into Transcranial Direct Current Stimulation Effects: Metabolomics and Transcriptomics Analyses
Source: Cells. 2024 Jan 23;13(3):205. doi: 10.3390/cells13030205 (PMC10854682; doi:10.3390/cells13030205)
Supplement: Supplementary file 1 [file cells-13-00205-s001.zip]

Archive with 11 entries (11 files):
- 1_supplementary table 1 (cortex_metabolomics)_correctedNames.txt
- 2_supplementary table 2 (Glycolysis).txt
- 3_supplementary table 3 (GSEA).txt
- 4_supplementary table 4 (mitochondria).txt
- 5_supplementary table 5 (17 common mitochondria leading genes).txt
- 6_supplementary table 6 (TCA cycle).txt
- 7_supplementary table 7 (calcium).txt
- 8_supplemenatry table 8 (31 upregulated leading calcium genes).txt
- 9_supplemenatry table 9 (14 downregulated leading calcium genes).txt
- Supplementary Figures and Legends.pdf
- Supplementary Information (All Tables).pdf
