# Supplementary material for: Molecular Insights into Transcranial Direct Current Stimulation Effects: Metabolomics and Transcriptomics Analyses
Source: Cells. 2024 Jan 23;13(3):205. doi: 10.3390/cells13030205 (PMC10854682; doi:10.3390/cells13030205)
Supplement: Supplementary file 1 [file cells-13-00205-s001.zip › 1_supplementary table 1 (cortex_metabolomics)_correctedNames.txt]

Supplementary Table 1: Table of expression of 72 high-quality annotated metabolites. The abundance of metabolites across all samples was quantile normalized and transformed to a natural logarithmic scale. Differences in the abundance of metabolites between sham-control and tDCS groups was calculated with a two-tailed Student�s t-test.
Name	Formula	Control_1	Control_2	Control_3	tDCS_1	tDCS_2	tDCS_3	Ttest	FC	Up/Down_tDCS
Adenosine	C10 H13 N5 O4	15.9007	16.3566	16.49	19.6964	18.7086	19.1061	0.002114783	0.053865415	Up_tDCS
DL-Malic acid	C4 H6 O5	20.879	20.846	20.7717	20.2966	20.2489	20.4289	0.002928356	1.661022428	Down_tDCS
D-Glucose 6-phosphate	C18 H37 N O2	17.8981	18.2827	17.8442	17.1741	17.3086	17.3836	0.021191584	2.053543149	Down_tDCS
D-Sphingosine	C4 H9 N O2	18.8897	18.8722	18.6618	19.0601	19.1473	19.0074	0.0484858	0.768203966	Up_tDCS
DL-3-Aminoisobutyric acid	C7 H15 N O3	19.8391	19.8617	20.3379	19.4076	19.5118	19.4415	0.070438482	1.749389144	Down_tDCS
L(-)-Carnitine	C8 H14 N2 O5 S	17.1661	17.4326	17.2422	17.0917	16.8659	17.095	0.074831656	1.300523228	Down_tDCS
?-Glutamylcysteine	C26 H36 O12	17.3512	17.116	17.1369	17.7287	17.3813	17.4334	0.084115044	0.731176791	Up_tDCS
NP-004400	C9 H17 N O4	19.8264	19.4239	19.5061	19.3643	18.7554	18.5263	0.088330851	2.020745831	Down_tDCS
Acetyl-L-carnitine	C5 H7 N O3	17.8356	18.1251	17.793	17.8204	17.363	17.5102	0.111242011	1.423853127	Down_tDCS
L-Pyroglutamic acid	C2 H7 N O3 S	19.4252	19.5164	19.6706	20.3242	19.6529	20.1664	0.115684977	0.60023542	Up_tDCS
Taurine	C10 H16 N2 O7	19.4054	19.464	19.2818	19.9641	19.4434	19.9148	0.132550322	0.676808666	Up_tDCS
?-L-Glutamyl-L-glutamic acid	C10 H14 N5 O7 P	17.0293	16.3391	17.0584	17.4702	17.2957	17.2588	0.143587448	0.587057016	Up_tDCS
Adenosine 5'-monophosphate	C5 H13 N O	22.1467	22.1315	21.5578	21.8047	20.8728	21.3356	0.147938907	1.836080861	Down_tDCS
Choline	C3 H7 N O2	18.337	17.1895	17.3599	17.1857	16.3923	17.0031	0.159055253	2.156385269	Down_tDCS
DL-Alanine	C6 H13 N O2	16.451	15.7534	18.9297	18.5786	19.4938	19.0201	0.168383963	0.137225004	Up_tDCS
L-Isoleucine	C10 H14 N5 O7 P	16.9925	16.8298	16.7939	16.8571	16.6017	16.4853	0.168779576	1.251112722	Down_tDCS
2'-Deoxyguanosine 5'-monophosphate (dGMP)	C10 H15 N5 O10 P2	17.2588	16.8793	16.9578	16.2019	16.9943	16.492	0.169281842	1.598768001	Down_tDCS
Adenosine diphosphate (ADP)	C6 H9 N3 O2	18.89	18.9465	18.8442	18.8107	17.9528	18.3733	0.171616904	1.673024947	Down_tDCS
L-Histidine	C5 H7 N O3	20.0907	19.7866	19.5455	18.0417	19.2863	19.6008	0.216601485	2.296378538	Down_tDCS
4-Oxoproline	C4 H7 N O4	19.9004	19.7551	19.7575	19.7353	19.4628	19.7559	0.245388825	1.165324979	Down_tDCS
L-Aspartic acid	C5 H4 N4 O	18.9226	18.9348	18.8595	20.2344	19.1126	19.0794	0.271874752	0.565619701	Up_tDCS
Hypoxanthine	C4 H9 N3 O2	23.1191	23.1168	23.1123	23.1252	22.6478	22.9691	0.287111475	1.223888804	Down_tDCS
Creatine	C18 H35 N O	19.3986	19.4671	18.5369	19.6012	19.5402	19.4914	0.303701134	0.663606008	Up_tDCS
Oleamide	C6 H6 N2 O	20.9969	20.729	20.7596	19.7075	20.7204	20.7281	0.320052678	1.557631918	Down_tDCS
Nicotinamide	C5 H9 N O2	19.4577	19.133	19.1207	19.1494	18.8223	19.1964	0.324608295	1.198535027	Down_tDCS
D-(+)-Proline	C6 H8 O7	20.4706	20.3565	20.5136	18.3656	20.0269	20.4879	0.330964197	2.270726899	Down_tDCS
Citric acid	C15 H33 N	16.8675	18.2139	16.6165	17.4489	15.6271	16.267	0.342198539	2.192333862	Down_tDCS
Dodecyltrimethylammonium	C11 H15 N5 O3 S	17.3207	17.1287	17.1289	17.2619	16.7577	17.0561	0.37791492	1.182384702	Down_tDCS
NP-001346	C14 H20 O6	16.8485	16.0967	15.4632	16.5724	16.6722	16.5045	0.380433523	0.639607866	Up_tDCS
(2R,3S,4S,5R,6R)-2-(hydroxymethyl)-6-(2-phenylethoxy)oxane-3,4,5-triol	C4 H5 N3 O	17.7502	17.5474	17.4711	18.3176	17.6177	17.6095	0.388878853	0.772054605	Up_tDCS
Cytosine	C20 H32 N6 O12 S2	19.0321	19.1613	19.3769	19.3432	18.7008	18.8959	0.399862883	1.233842561	Down_tDCS
L-Glutathione oxidized	C11 H16 N2 O8	19.0106	18.9835	19.0704	18.9738	18.5776	19.0486	0.400779507	1.167463368	Down_tDCS
N-Acetyl-1-aspartylglutamic acid	C10 H17 N3 O6 S	18.8392	19.3916	19.7158	18.9627	19.298	18.858	0.408944219	1.317803936	Down_tDCS
L-Glutathione (reduced)	C4 H6 O2	20.7261	20.7802	20.6736	20.7525	20.2764	20.6881	0.410330801	1.166840887	Down_tDCS
Crotonic acid	C11 H8 O3	19.3794	19.3083	18.8726	19.7426	19.1148	19.2892	0.471129151	0.822478174	Up_tDCS
6-Hydroxy-2-naphthoic acid	C18 H39 N O3	16.3535	16.6942	15.3368	16.0213	15.7841	15.4866	0.474284988	1.43931408	Down_tDCS
2-Amino-1,3,4-octadecanetriol	C10 H9 N	16.3473	16.3525	16.0781	16.4032	15.7638	16.117	0.484136525	1.178960754	Down_tDCS
2-Naphthylamine	C7 H15 O10 P	17.1201	17.081	17.4571	17.3038	16.2688	17.3111	0.541475982	1.29455456	Down_tDCS
D-Sedoheptulose 7-phosphate	C11 H12 N2 O2	19.8055	19.7066	19.5466	19.8831	19.305	19.4856	0.545213715	1.136931917	Down_tDCS
DL-Tryptophan	C10 H15 N5 O11 P2	16.7159	16.6002	17.2177	16.9598	16.232	16.7805	0.553926038	1.20582824	Down_tDCS
Guanosine 5'-diphosphate (GDP)	C9 H11 N O2	20.3263	20.1905	17.9886	20.2864	19.8401	19.9136	0.571101807	0.599555539	Up_tDCS
L-Phenylalanine	C8 H16 N4 O3	16.3433	16.5899	16.7867	16.706	16.5305	16.7503	0.582063356	0.914876069	Up_tDCS
N-?-L-Acetyl-arginine	C10 H14 N5 O8 P	16.7915	16.4342	17.0291	17.3745	16.3998	17.0567	0.603407162	0.82525185	Up_tDCS
Guanosine monophosphate (GMP)	C5 H4 N4 O2	19.7438	19.9619	19.4426	20.2276	19.5631	19.7585	0.620557329	0.874910806	Up_tDCS
Xanthine	C3 H6 O3	20.6738	20.3525	20.7132	20.6409	20.37	20.5176	0.641557318	1.072865744	Down_tDCS
DL-Lactic Acid	C5 H10 N2 O3	20.3786	20.3225	20.2895	20.4686	19.8726	20.3756	0.67205914	1.095561116	Down_tDCS
D-(-)-Glutamine	C23 H45 N O4	18.465	18.2379	18.3243	18.4849	17.643	18.4957	0.684389898	1.144002792	Down_tDCS
Palmitoylcarnitine	C8 H17 N	13.9623	13.9363	12.0622	14.6364	12.1508	12.0456	0.740904295	1.456447134	Down_tDCS
Coniine	C5 H5 N5 O	17.3025	17.297	17.2662	17.9397	16.9413	17.2884	0.762473978	0.90372214	Up_tDCS
Guanine	C5 H4 N4 O3	16.2855	16.009	15.7115	16.7112	15.4275	15.4911	0.800792036	1.133601803	Down_tDCS
Uric acid	C9 H13 N3 O5	17.2488	17.2848	17.3674	17.4538	16.999	17.3346	0.810278954	1.038592745	Down_tDCS
Cytidine	C4 H4 N2 O2	16.7489	16.712	16.6865	17.3919	16.3881	16.5974	0.825566088	0.926198535	Up_tDCS
Uracil	C10 H12 N4 O6	17.005	16.7061	16.5233	17.2707	16.3243	16.8478	0.835923795	0.932891229	Up_tDCS
Xanthosine	C7 H15 N O2	18.7653	18.8133	19.1234	19.0507	18.6973	19.0622	0.836868894	0.964575986	Up_tDCS
Acetylcholine	C20 H32 O3	15.4349	15.3103	15.0635	16.4735	14.5387	14.3135	0.837239075	1.174684969	Down_tDCS
(+/-)11(12)-EET	C5 H5 N5	15.2639	15.6203	15.3254	16.1946	14.8388	15.4191	0.858755595	0.922224432	Up_tDCS
Adenine	C22 H26 O6	20.1445	20.1221	19.1388	20.5301	19.4342	19.1369	0.860171283	1.106719241	Down_tDCS
Bis(methylbenzylidene)sorbitol	C9 H10 O4	15.1409	15.043	14.7585	15.4414	14.7211	14.6417	0.880129546	1.047144218	Down_tDCS
DL-4-Hydroxyphenyllactic acid	C6 H14 N4 O2	18.7779	18.5299	18.2828	18.1415	18.9999	18.3078	0.88456089	1.048261768	Down_tDCS
DL-Arginine	C7 H13 N O3 S	15.6712	15.6444	15.2857	15.7522	15.4732	15.2951	0.889570025	1.027299314	Down_tDCS
N-Acetyl-L-methionine	C9 H12 N2 O6	18.1286	18.0776	17.7343	18.8365	17.5057	17.7825	0.896239008	0.940446986	Up_tDCS
Uridine	C6 H9 N O5	17.678	17.4255	17.4144	17.7446	17.2814	17.4246	0.897569432	1.022686853	Down_tDCS
N-Acetylaspartic acid	C10 H13 N5 O5	17.416	17.4099	17.41	17.9499	16.9957	17.409	0.899248049	0.961205871	Up_tDCS
Guanosine	C13 H22 O3	17.6102	18.7698	16.9828	18.9841	17.0225	17.1384	0.934114913	1.075300331	Down_tDCS
5-(6-hydroxy-6-methyloctyl)-2,5-dihydrofuran-2-one	C24 H30 O6	18.8105	19.1488	17.6276	19.7065	18.2391	17.8337	0.934592304	0.937879941	Up_tDCS
Bis(4-ethylbenzylidene)sorbitol	C16 H33 N5 O5	19.1694	19.5131	19.1496	17.5722	18.5537	21.9752	0.952643306	0.91423588	Up_tDCS
TKK	C20 H34 O5	15.7105	15.7625	15.2397	16.0934	15.3129	15.2521	0.957843992	1.018264798	Down_tDCS
ent-Prostaglandin F2?	C22 H30 O4	15.1839	16.8866	16.6599	15.2003	15.3068	18.0788	0.967183779	1.049345532	Down_tDCS
Cannabidiolic acid	C19 H21 Cl N2 O	17.3985	17.0391	16.8939	17.7647	16.8007	16.8122	0.968145026	0.984750798	Up_tDCS
Pencycuron	C20 H39 N O2	18.1503	18.046	17.7677	18.2085	17.7157	18.0223	0.976239332	1.00585038	Down_tDCS
Oleoyl ethanolamide	C5 H11 N3 O2	17.4344	17.0957	17.0495	17.8178	17.0155	16.7252	0.985377255	1.007058125	Down_tDCS
4-Guanidinobutyric acid
