# Supplementary material for: Molecular Insights into Transcranial Direct Current Stimulation Effects: Metabolomics and Transcriptomics Analyses
Source: Cells. 2024 Jan 23;13(3):205. doi: 10.3390/cells13030205 (PMC10854682; doi:10.3390/cells13030205)
Supplement: Supplementary file 1 [file cells-13-00205-s001.zip › 2_supplementary table 2 (Glycolysis).txt]

Supplementary Table 2: Expression profiles depicting genes associated with the 'glycolysis' pathway.
Gene name	log2FoldChange	pvalue	padj	Control_Sample16	Control_Sample15	Control_Sample13	250tDCS_Sample8	250tDCS_Sample7	250tDCS_Sample6	250tDCS_Sample5	Up/Down tDCS
Eno4	-1.110229611	5.33E-01	NA	0.981571133	2.939824688	0.986476535	1.013363247	2.015586231	0	0	Down_tDCS
Aldh3a1	-0.372877107	8.39E-01	NA	0.981571133	0.979941563	0.986476535	0	1.007793116	1.01288403	1.014137847	Down_tDCS
Aldh3b2	-0.372531496	3.53E-01	NA	14.723567	17.63894813	17.75657763	15.2004487	12.09351739	12.15460836	12.16965416	Down_tDCS
Pklr	-0.371934231	8.10E-01	NA	0.981571133	1.959883125	0.986476535	1.013363247	1.007793116	1.01288403	1.014137847	Down_tDCS
Pgam2	-0.311168775	6.04E-01	NA	6.870997934	7.839532501	7.89181228	6.080179481	6.046758694	6.07730418	6.084827079	Down_tDCS
Galm	-0.139207573	7.00E-01	NA	18.64985154	19.59883125	17.75657763	17.2271752	16.12468985	17.21902851	17.24034339	Down_tDCS
Acss2	-0.136750259	6.13E-01	NA	33.37341854	36.25783782	35.51315526	28.37417091	34.26496593	26.33498478	38.53723817	Down_tDCS
Dlat	-0.128548403	5.69E-01	NA	46.13384327	41.15754563	51.29677982	43.57461961	42.32731086	41.52824523	41.57965171	Down_tDCS
Aldh1b1	-0.115363401	7.87E-01	NA	11.7788536	14.69912344	13.81067149	13.17372221	12.09351739	13.16749239	11.15551631	Down_tDCS
Gapdhs	-0.083083933	9.32E-01	NA	2.9447134	2.939824688	2.959429605	3.04008974	3.023379347	2.02576806	3.04241354	Down_tDCS
Aldh3b1	-0.076513361	7.50E-01	NA	36.31813194	58.79649376	47.35087368	54.72161533	41.31951774	42.54112926	41.57965171	Down_tDCS
Aldh9a1	-0.034946328	8.80E-01	NA	43.18912987	45.07731188	38.47258486	40.53452987	43.33510397	39.50247717	41.57965171	Down_tDCS
Pck2	-0.031512446	9.11E-01	NA	28.46556287	30.37818844	29.59429605	27.36080766	29.22600035	31.39940493	27.38172186	Down_tDCS
Aldh3a2	-0.029622073	9.00E-01	NA	39.26284534	40.17760407	41.43201447	40.53452987	37.28834528	39.50247717	40.56551386	Down_tDCS
Acss1	0.008312249	9.75E-01	NA	34.35498967	40.17760407	29.59429605	33.44098714	35.27275905	33.42517299	37.52310032	Up_tDCS
Adpgk	0.008508381	9.70E-01	NA	48.09698554	47.037195	41.43201447	46.61470935	46.35848332	38.48959314	51.72103017	Up_tDCS
Minpp1	0.00898979	9.71E-01	NA	34.35498967	35.27789625	37.48610833	35.46771364	35.27275905	36.46382508	36.50896248	Up_tDCS
G6pc3	0.025226921	8.98E-01	NA	56.93112574	56.83661063	50.31030328	55.73497857	55.42862136	55.70862165	55.77758156	Up_tDCS
Dld	0.029541894	8.62E-01	NA	74.59940614	68.59590938	76.94516973	79.04233325	71.55331121	70.9018821	78.08861418	Up_tDCS
Pfkl	0.054859572	7.57E-01	NA	66.74683707	65.65608469	67.08040438	65.86861104	69.53772498	74.95341822	65.91896003	Up_tDCS
Pgm1	0.070435549	7.20E-01	NA	53.98641234	57.81655219	52.28325635	58.77506831	54.42082825	55.70862165	60.84827079	Up_tDCS
Eno3	0.070976689	8.94E-01	NA	7.852569068	8.819474063	7.89181228	8.106905974	10.07793116	8.10307224	8.113102772	Up_tDCS
Adh5	0.092335058	6.31E-01	NA	56.93112574	57.81655219	53.26973289	59.78843156	58.45200071	61.78592583	58.8199951	Up_tDCS
Aldh7a1	0.103667054	6.07E-01	NA	52.02327007	51.93690282	49.32382675	52.69488883	54.42082825	56.72150568	55.77758156	Up_tDCS
Pdha1	0.135488376	3.41E-01	NA	103.064969	98.97409782	100.6206066	112.4833204	107.8338634	112.4301273	110.5410253	Up_tDCS
Bpgm	0.149811069	3.50E-01	NA	79.50726181	82.31509126	76.94516973	82.08242299	86.67020795	89.13379464	95.32895758	Up_tDCS
Pfkp	0.162399851	1.99E-01	2.83E-01	141.3462432	126.4124616	145.9985272	152.004487	148.145588	160.0356767	157.1913662	Up_tDCS
Pdhb	0.166887854	3.10E-01	NA	71.65469274	76.43544188	72.99926359	83.09578624	79.61565614	85.08225852	83.15930342	Up_tDCS
Hk2	0.16799795	8.40E-01	NA	2.9447134	3.91976625	3.94590614	3.04008974	4.031172463	4.05153612	5.070689233	Up_tDCS
Pfkm	0.209759192	6.13E-02	1.36E-01	172.7565195	175.4095397	173.6198702	200.6459229	193.4962782	202.576806	207.8982585	Up_tDCS
RGD1564958	0.211183612	8.81E-01	NA	0.981571133	0.979941563	1.97295307	1.013363247	2.015586231	2.02576806	1.014137847	Up_tDCS
Pgam1	0.212415228	1.85E-01	NA	74.59940614	76.43544188	78.9181228	91.20269221	86.67020795	92.17244673	85.18757911	Up_tDCS
Fbp2	0.213865473	9.20E-01	NA	0.981571133	0.979941563	0	1.013363247	1.007793116	0	1.014137847	Up_tDCS
Eno2	0.269682535	2.50E-03	1.20E-02	306.2501936	313.5813	303.8347728	378.9978543	354.7431767	372.741323	378.2734168	Up_tDCS
Ldha	0.271923821	1.82E-02	5.65E-02	160.9776659	162.6702994	166.7145344	196.5924699	187.4495195	209.6669942	195.7286044	Up_tDCS
Pgk1	0.289540498	7.61E-03	2.82E-02	184.5353731	195.008371	199.2682601	228.0067305	225.7456579	249.1694714	240.3506696	Up_tDCS
Gpi	0.291690412	3.57E-03	1.58E-02	220.853505	224.4066178	221.9572204	272.5947134	266.0573825	279.5559923	270.774805	Up_tDCS
Akr1a1	0.294639556	4.75E-03	1.97E-02	202.2036535	214.6072022	198.2817835	253.3408117	243.885934	256.2596596	252.5203238	Up_tDCS
Eno1	0.329599512	9.86E-04	5.92E-03	245.3927834	278.3034038	239.713798	313.1292433	316.4470383	337.290382	312.3544567	Up_tDCS
Tpi1	0.359050588	1.67E-04	1.43E-03	253.2453524	271.4438128	256.4838991	323.2628757	323.5015901	349.4449903	339.7361786	Up_tDCS
Aldoa	0.368108873	1.51E-06	3.47E-05	479.0067131	521.3289113	495.2112205	645.5123882	619.7927661	664.4519237	643.9775326	Up_tDCS
Ldhb	0.375904217	5.78E-05	6.37E-04	284.6556287	294.9624103	267.335141	355.6904996	354.7431767	368.6897869	386.3865195	Up_tDCS
Aldoc	0.402846714	6.45E-06	1.30E-04	326.8631874	338.0798391	298.9023901	411.4254782	432.3432466	418.3211044	437.0934119	Up_tDCS
Gapdh	0.444841482	7.46E-10	4.62E-08	603.6662471	665.380321	605.6965925	856.2919436	829.4137342	868.0416137	848.8333776	Up_tDCS
Hk3	0.763821269	8.41E-01	NA	0	0	0	0	0	1.01288403	0	Up_tDCS
