# Supplementary material for: Molecular Insights into Transcranial Direct Current Stimulation Effects: Metabolomics and Transcriptomics Analyses
Source: Cells. 2024 Jan 23;13(3):205. doi: 10.3390/cells13030205 (PMC10854682; doi:10.3390/cells13030205)
Supplement: Supplementary file 1 [file cells-13-00205-s001.zip › 3_supplementary table 3 (GSEA).txt]

Supplementary Table 3: Gene Set Enrichment Analysis result table depicting the significance of each studied pathway. NES stands for Normalized Enrichment Score. P-value is calculated based on the Kolmagorov-Smirnov statistical test comparing the deviation between the cumulative distributions of observed and expected gene ranks within the gene set. The �leading edge� genes were defined as a subset…
Description	NES	p-value	adjusted p-value	Number of 'leading edge' genes	leading edge' genes
Glycolysis	1.04583962	0.38989899	0.38989899	20	Gapdh/Aldoc/Ldhb/Aldoa/Tpi1/Eno1/Akr1a1/Gpi/Pgk1/Ldha/Eno2/Fbp2/Pgam1/RGD1564958/Pfkm/Hk2/Pdhb/Pfkp/Bpgm/Pdha1
Mitochondrial respirasome	2.629676408	1.00E-10	9.28E-09	46	Ndufa13/Cox7a2/Ndufs5/Cox7b/Cox4i1/Ndufa4/Ndufb9/Cox7c/Cox6a1/Ndufb4/Uqcrh/Ndufa8/Cox5a/Ndufb2/Ndufa1/Ndufa6/Ndufb8/Cox4i2/Uqcrb/Ndufb11/Ndufb6/Ndufc2/Cox7a2l/Uqcrq/Ndufb7/Ndufb5/Ndufb10/Ndufv2/Ndufa3/Ndufa2/Ndufs3/Ndufa5/Sdhc/Ndufb3/Uqcrc1/Ndufs7/Uqcrc2/Sdhb/Ndufa7/Ndufa12/Uqcrfs1/Ndufab1/Ndufs8/Ndufs4/Sdhd/Ndufv1
ATP metabolic process	2.312704893	1.00E-10	9.28E-09	50	Tspo/Cox7a2/Atp5j2/Cox4i1/Atp5l/Atp5b/Ndufb9/Cox7c/Cox6a1/Atp5j/Uqcrh/Cox5b/Atp5h/Atp5o/Ndufa8/Cox5a/Slc25a13/Atp5a1/Atp5e/Atp5d/Ndufb8/Cox4i2/Uqcrb/Ndufb6/Atp5g2/Chchd2/Ndufc2/Atpif1/Cox7a2l/Guk1/Uqcrq/Iscu/Fis1/Ndufv2/Atp5g1/Chchd10/Stoml2/Sdhc/Uqcrc1/Pink1/Atp5c1/Ndufa7/Gadd45gip1/Ndufa12/Pde2a/Uqcrfs1/Cycs/Ndufs8/Sdhd/Ndufv1
Respiratory chain complex	2.572258963	1.00E-10	9.28E-09	46	Ndufa13/Cox6b1/Ndufs5/Cox7b/Cox4i1/Ndufa4/Ndufb9/Cox7c/Cox6a1/Ndufb4/Uqcrh/Ndufa8/Cox5a/Ndufb2/Ndufa1/Ndufa6/Cox8a/Ndufb8/Cox4i2/Uqcrb/Ndufb11/Ndufb6/Ndufc2/Uqcrq/Ndufb7/Ndufb5/Ndufb10/Ndufv2/Ndufa3/Ndufa2/Ndufs3/Ndufa5/Sdhc/Ndufb3/Uqcrc1/Ndufs7/Uqcrc2/Sdhb/Ndufa7/Ndufa12/Uqcrfs1/Ndufab1/Ndufs8/Ndufs4/Sdhd/Ndufv1
Oxidoreductase complex	2.241927465	1.23E-09	7.71E-08	40	Ndufa13/Ndufs5/Ndufa4/Ndufb9/Ndufb4/Uqcrh/Ndufa8/Ndufb2/Ndufa1/Ndufa6/Ndufb8/Uqcrb/Ndufb11/Ndufb6/Ndufc2/Uqcrq/Ndufb7/Ndufb5/Ndufb10/Ndufv2/Mrps36/Ndufa3/Ndufa2/Ndufs3/Ndufa5/Sdhc/Ndufb3/Uqcrc1/Ndufs7/Uqcrc2/Sdhb/Ndufa7/Ndufa12/Pdhb/Uqcrfs1/Ndufab1/Ndufs8/Ndufs4/Sdhd/Ndufv1
Oxidative phosphorylation	2.24165713	1.25E-09	7.71E-08	42	Cox7a2/Atp5j2/Cox4i1/Atp5l/Atp5b/Ndufb9/Cox7c/Cox6a1/Atp5j/Uqcrh/Cox5b/Atp5h/Atp5o/Ndufa8/Cox5a/Atp5a1/Atp5d/Ndufb8/Cox4i2/Uqcrb/Ndufb6/Chchd2/Ndufc2/Cox7a2l/Uqcrq/Iscu/Ndufv2/Chchd10/Stoml2/Sdhc/Uqcrc1/Pink1/Atp5c1/Ndufa7/Gadd45gip1/Ndufa12/Pde2a/Uqcrfs1/Cycs/Ndufs8/Sdhd/Ndufv1
TCA	1.516143518	0.044648322	0.044648322	18	Mdh1/Mdh2/Sdhc/Aco2/Sdhb/Suclg1/Pdhb/Idh3g/Sdhd/Pdha1/Suclg2/Sdha/Sucla2/Idh2/Cs/Idh3a/Idh1/Dlst
Response to external stimulus	1.804579311	0.000148544	0.014610912	42	Cxcl11/Cxcl10/Sell/Cxcl13/Cps1/Ghrh/Lilra5/Cxcl9/Ccl7/S100a9/Apobec1/Rgs1/Ccl4/Ccl2/Cav3/Ptger2/Wnt11/Ccl19/Ccr5/A2m/Fos/Ccl3/Myo1f/Trpm4/Gch1/Ptges/Trpv4/Cyba/Prok2/Aif1/Anxa3/Apoe/Actg1/Cd84/Cd40/Plcg2/S100a8/App/Calcrl/Lyn/Rab32/Pcdh15
Immune system process	1.820034637	0.000152788	0.014610912	40	Cxcl11/Cxcl10/Sell/Cxcl13/Cxcl9/Ccl7/S100a9/Apobec1/Ccl4/Add1/Ccl2/Ccl19/Ccr5/A2m/Fos/Ccl3/Myo1f/Trpm4/Gch1/Trpv4/Cyba/Aif1/Anxa3/Apoe/Actg1/Cd84/Cd40/Plcg2/S100a8/App/Myh9/Lyn/Rab32/Kcnn4/Lcp1/Thy1/Junb/Npy/Slc8a3/Prnp
Neurotransmitter secretion	-1.92809925	0.000231642	0.014610912	28	Mef2c/P2rx7/Chrna4/Prkce/Myo6/Slc30a1/Cacna1a/Chrnb2/Nlgn1/Stx2/Gsk3b/Syt2/Htr1b/Drd2/Adcy1/Otof/Unc13a/Cacnb4/Sphk1/Chrna7/Prkca/Htr2a/Cacna1b/Adra1a/Braf/Pclo/Hcrt/P2rx2
Synaptic membrane	-1.936714575	0.000249004	0.014610912	39	Kcnma1/Grm1/Trpv1/Slc30a1/Cacna1a/F2r/Chrnb2/Atp2b3/Nlgn1/Stx2/Cacng2/Grin2d/Itpr1/Akap5/Cacna2d1/Htr1b/Oprd1/Slc8a1/Drd2/Erbb3/Cdh9/Adcy1/Otof/Grm5/Unc13a/Grm6/Drd5/Cacna1h/Chrna7/Clstn2/Grin2b/Itsn1/Dgkb/Htr2a/Cacna1d/Il1rapl1/Cacna1c/Adra1a/P2rx2
