# Supplementary material for: Molecular Insights into Transcranial Direct Current Stimulation Effects: Metabolomics and Transcriptomics Analyses
Source: Cells. 2024 Jan 23;13(3):205. doi: 10.3390/cells13030205 (PMC10854682; doi:10.3390/cells13030205)
Supplement: Supplementary file 1 [file cells-13-00205-s001.zip › 4_supplementary table 4 (mitochondria).txt]

Expression profiles of genes associated with the 'mitochondria functionaing'. The genes belonging to the �mitochiondria functioning� were identified utilizing the MitoCarta database.
Gene name	log2FoldChange	pvalue	padj	Control_Sample16	Control_Sample15	Control_Sample13	250tDCS_Sample8	250tDCS_Sample7	250tDCS_Sample6	250tDCS_Sample5	Up/Down tDCS
Mutyh	-0.904118954	3.95E-01	NA	3.926284534	4.899707813	3.94590614	0	5.038965578	1.01288403	3.04241354	Down_tDCS
Lipt1	-0.694659407	6.36E-01	NA	0.981571133	1.959883125	1.97295307	1.013363247	1.007793116	1.01288403	1.014137847	Down_tDCS
Fpgs	-0.557878631	3.80E-01	NA	9.815711335	5.879649376	8.878288814	4.053452987	9.070138041	5.06442015	4.056551386	Down_tDCS
Neu4	-0.552569648	2.97E-01	NA	10.79728247	14.69912344	7.89181228	9.120269221	8.062344925	5.06442015	8.113102772	Down_tDCS
Nudt13	-0.524348059	6.07E-01	NA	2.9447134	2.939824688	3.94590614	3.04008974	1.007793116	3.03865209	2.028275693	Down_tDCS
Akr1b7	-0.373367914	8.09E-01	NA	0.981571133	0.979941563	1.97295307	1.013363247	1.007793116	1.01288403	1.014137847	Down_tDCS
Cyct	-0.373367914	8.09E-01	NA	0.981571133	0.979941563	1.97295307	1.013363247	1.007793116	1.01288403	1.014137847	Down_tDCS
Mettl4	-0.373367914	8.09E-01	NA	0.981571133	0.979941563	1.97295307	1.013363247	1.007793116	1.01288403	1.014137847	Down_tDCS
Mettl8	-0.373262801	6.39E-01	NA	5.889426801	3.91976625	4.932382675	3.04008974	6.046758694	3.03865209	3.04241354	Down_tDCS
Styxl1	-0.373165965	7.66E-01	NA	1.963142267	2.939824688	1.97295307	2.026726494	3.023379347	2.02576806	0	Down_tDCS
Ears2	-0.373084593	6.65E-01	NA	3.926284534	2.939824688	5.91885921	4.053452987	3.023379347	2.02576806	4.056551386	Down_tDCS
Slc25a24	-0.372827935	7.32E-01	NA	2.9447134	1.959883125	2.959429605	2.026726494	2.015586231	2.02576806	2.028275693	Down_tDCS
Aars2	-0.372727757	8.01E-01	NA	0.981571133	1.959883125	1.97295307	2.026726494	1.007793116	2.02576806	0	Down_tDCS
Mthfd2l	-0.372650218	7.32E-01	NA	1.963142267	2.939824688	2.959429605	2.026726494	2.015586231	2.02576806	2.028275693	Down_tDCS
Slc25a16	-0.372410247	5.42E-01	NA	5.889426801	9.799415626	7.89181228	4.053452987	6.046758694	7.09018821	7.098964926	Down_tDCS
Nags	-0.37240521	7.90E-01	NA	0.981571133	1.959883125	1.97295307	1.013363247	1.007793116	1.01288403	2.028275693	Down_tDCS
Ehhadh	-0.372320864	6.87E-01	NA	3.926284534	3.91976625	2.959429605	2.026726494	3.023379347	3.03865209	3.04241354	Down_tDCS
Star	-0.371934231	8.10E-01	NA	0.981571133	1.959883125	0.986476535	1.013363247	1.007793116	1.01288403	1.014137847	Down_tDCS
Spata20	-0.371418602	8.40E-01	NA	0.981571133	0.979941563	0.986476535	1.013363247	0	1.01288403	1.014137847	Down_tDCS
Fdxr	-0.330710689	5.09E-01	NA	11.7788536	8.819474063	12.82419495	9.120269221	6.046758694	11.14172433	9.127240619	Down_tDCS
Mars2	-0.329511018	5.07E-01	NA	10.79728247	10.77935719	10.85124188	10.13363247	9.070138041	7.09018821	8.113102772	Down_tDCS
Pmaip1	-0.325160559	5.35E-01	NA	10.79728247	9.799415626	8.878288814	9.120269221	8.062344925	8.10307224	6.084827079	Down_tDCS
Pars2	-0.322101126	5.53E-01	NA	7.852569068	8.819474063	10.85124188	7.093542728	7.05455181	7.09018821	8.113102772	Down_tDCS
Pdp2	-0.313817488	5.94E-01	NA	7.852569068	6.859590938	8.878288814	7.093542728	6.046758694	6.07730418	6.084827079	Down_tDCS
Txnrd1	-0.301936398	4.10E-01	NA	17.6682804	21.55871438	19.7295307	16.21381195	13.1013105	17.21902851	17.24034339	Down_tDCS
Pde12	-0.290316546	6.83E-01	NA	5.889426801	4.899707813	5.91885921	5.066816234	5.038965578	4.05153612	4.056551386	Down_tDCS
Cox8b	-0.290036573	6.84E-01	NA	4.907855667	5.879649376	5.91885921	5.066816234	4.031172463	5.06442015	4.056551386	Down_tDCS
Slc25a10	-0.288383112	2.85E-01	NA	38.2812742	45.07731188	31.56724912	32.4276239	32.2493797	25.32210075	35.49482463	Down_tDCS
Usp30	-0.282826703	2.98E-01	NA	39.26284534	33.31801313	34.52667872	29.38753416	33.25717282	24.30921672	30.4241354	Down_tDCS
Polg	-0.271337213	4.71E-01	NA	18.64985154	16.65900656	18.74305416	14.18708546	15.11689674	15.19326045	15.2120677	Down_tDCS
Pdpr	-0.269576675	6.22E-01	NA	8.834140201	7.839532501	9.864765349	7.093542728	7.05455181	7.09018821	8.113102772	Down_tDCS
Slc25a37	-0.265595973	7.47E-01	NA	3.926284534	4.899707813	3.94590614	4.053452987	4.031172463	3.03865209	3.04241354	Down_tDCS
D2hgdh	-0.26350828	5.01E-01	NA	16.68670927	17.63894813	15.78362456	12.16035896	14.10910362	14.18037642	15.2120677	Down_tDCS
Akap10	-0.257345204	5.83E-01	NA	11.7788536	9.799415626	13.81067149	10.13363247	10.07793116	9.11595627	10.14137847	Down_tDCS
Bcl2l13	-0.247200303	4.71E-01	NA	21.59456494	19.59883125	23.67543684	17.2271752	19.1480692	18.23191254	18.25448124	Down_tDCS
Bcl2l1	-0.242680823	2.31E-01	NA	58.89426801	59.77643532	69.05335745	53.70825208	47.36627644	63.81169389	46.65034094	Down_tDCS
Lars2	-0.239481974	6.36E-01	NA	10.79728247	8.819474063	10.85124188	9.120269221	9.070138041	9.11595627	7.098964926	Down_tDCS
Oxsm	-0.238216702	5.83E-01	NA	13.74199587	13.71918188	12.82419495	12.16035896	12.09351739	10.1288403	11.15551631	Down_tDCS
Stx17	-0.235716302	7.18E-01	NA	5.889426801	4.899707813	8.878288814	5.066816234	6.046758694	6.07730418	5.070689233	Down_tDCS
Sphkap	-0.235348294	4.88E-01	NA	21.59456494	19.59883125	27.62134298	21.28062818	19.1480692	20.2576806	17.24034339	Down_tDCS
Nudt6	-0.23510835	6.02E-01	NA	12.76042473	13.71918188	12.82419495	12.16035896	13.1013105	7.09018821	12.16965416	Down_tDCS
Prss35	-0.234462109	8.06E-01	NA	2.9447134	3.91976625	2.959429605	4.053452987	2.015586231	2.02576806	3.04241354	Down_tDCS
Myo19	-0.228444011	7.29E-01	NA	5.889426801	5.879649376	6.905335745	5.066816234	6.046758694	5.06442015	5.070689233	Down_tDCS
Mrps27	-0.223578487	4.43E-01	NA	29.447134	31.35813	29.59429605	23.30735468	25.19482789	24.30921672	30.4241354	Down_tDCS
Wars2	-0.220601266	7.45E-01	NA	6.870997934	4.899707813	5.91885921	5.066816234	5.038965578	5.06442015	5.070689233	Down_tDCS
Hpdl	-0.212150292	7.62E-01	NA	4.907855667	5.879649376	5.91885921	5.066816234	5.038965578	4.05153612	5.070689233	Down_tDCS
Gpd2	-0.209295337	5.95E-01	NA	15.70513814	15.679065	17.75657763	12.16035896	16.12468985	15.19326045	13.18379201	Down_tDCS
Pusl1	-0.209055494	5.94E-01	NA	17.6682804	15.679065	15.78362456	15.2004487	15.11689674	12.15460836	14.19792985	Down_tDCS
Rpusd3	-0.208912058	5.92E-01	NA	16.68670927	16.65900656	15.78362456	15.2004487	13.1013105	14.18037642	14.19792985	Down_tDCS
Nlrx1	-0.207596898	6.68E-01	NA	10.79728247	9.799415626	11.83771842	10.13363247	9.070138041	9.11595627	9.127240619	Down_tDCS
Tmem143	-0.202567931	5.34E-01	NA	24.53927834	22.53865594	23.67543684	22.29399143	19.1480692	20.2576806	20.28275693	Down_tDCS
Pycr1	-0.197446893	6.93E-01	NA	9.815711335	9.799415626	10.85124188	10.13363247	8.062344925	8.10307224	9.127240619	Down_tDCS
Bcl2l11	-0.192375888	8.01E-01	NA	5.889426801	2.939824688	5.91885921	4.053452987	4.031172463	5.06442015	4.056551386	Down_tDCS
Ide	-0.18831206	6.52E-01	NA	12.76042473	14.69912344	15.78362456	11.14699571	14.10910362	12.15460836	13.18379201	Down_tDCS
Ogg1	-0.184951142	6.89E-01	NA	9.815711335	12.73924031	12.82419495	11.14699571	10.07793116	10.1288403	10.14137847	Down_tDCS
Gdap1	-0.181584549	4.82E-01	NA	36.31813194	34.29795469	40.44553793	36.48107689	31.24158659	31.39940493	31.43827324	Down_tDCS
Rdh13	-0.180141694	7.00E-01	NA	10.79728247	10.77935719	12.82419495	9.120269221	11.08572427	10.1288403	10.14137847	Down_tDCS
Acaca	-0.180127232	6.25E-01	NA	17.6682804	16.65900656	20.71600723	16.21381195	17.13248297	15.19326045	16.22620554	Down_tDCS
Dnajc30	-0.179869093	5.34E-01	NA	30.42870514	29.39824688	29.59429605	29.38753416	26.20262101	23.29633269	26.36758401	Down_tDCS
Acacb	-0.179482611	8.78E-01	NA	2.9447134	2.939824688	0.986476535	1.013363247	3.023379347	2.02576806	2.028275693	Down_tDCS
Gcat	-0.173810646	6.23E-01	NA	21.59456494	20.57877281	17.75657763	16.21381195	17.13248297	19.24479657	18.25448124	Down_tDCS
Trub2	-0.173241441	7.46E-01	NA	8.834140201	8.819474063	8.878288814	8.106905974	8.062344925	7.09018821	8.113102772	Down_tDCS
Bcs1l	-0.171825562	6.08E-01	NA	21.59456494	21.55871438	22.6889603	19.25390169	18.14027608	21.27056463	19.26861908	Down_tDCS
Abcb7	-0.171225693	6.96E-01	NA	11.7788536	11.75929875	15.78362456	12.16035896	12.09351739	11.14172433	11.15551631	Down_tDCS
Ccdc127	-0.163859702	6.03E-01	NA	24.53927834	22.53865594	28.60781951	21.28062818	24.18703478	22.28344866	22.31103262	Down_tDCS
Dnajc28	-0.163240141	7.38E-01	NA	9.815711335	9.799415626	11.83771842	9.120269221	9.070138041	10.1288403	9.127240619	Down_tDCS
Gpt2	-0.161070973	6.10E-01	NA	24.53927834	26.45842219	23.67543684	20.26726494	25.19482789	22.28344866	21.29689478	Down_tDCS
Ppm1k	-0.160550009	5.56E-01	NA	31.41027627	31.35813	36.49963179	31.41426065	30.23379347	29.37363687	27.38172186	Down_tDCS
Aldh4a1	-0.158428308	6.84E-01	NA	15.70513814	17.63894813	15.78362456	16.21381195	16.12468985	13.16749239	13.18379201	Down_tDCS
Spryd4	-0.158332328	6.82E-01	NA	16.68670927	16.65900656	15.78362456	14.18708546	14.10910362	16.20614448	14.19792985	Down_tDCS
Arg2	-0.156871103	7.51E-01	NA	9.815711335	9.799415626	10.85124188	9.120269221	9.070138041	8.10307224	10.14137847	Down_tDCS
Cyp11b1	-0.153597859	6.59E-01	NA	17.6682804	20.57877281	27.62134298	23.30735468	20.15586231	17.21902851	18.25448124	Down_tDCS
Mtfr1	-0.150637471	8.59E-01	NA	2.9447134	3.91976625	4.932382675	4.053452987	4.031172463	3.03865209	3.04241354	Down_tDCS
Pdp1	-0.150329391	5.41E-01	NA	36.31813194	39.1976625	48.33735021	40.53452987	35.27275905	38.48959314	34.48068678	Down_tDCS
Clybl	-0.150287571	6.58E-01	NA	19.63142267	22.53865594	22.6889603	20.26726494	21.16365543	20.2576806	16.22620554	Down_tDCS
Cry1	-0.15026288	7.66E-01	NA	8.834140201	9.799415626	10.85124188	8.106905974	9.070138041	8.10307224	10.14137847	Down_tDCS
Adck1	-0.150238619	7.03E-01	NA	15.70513814	14.69912344	16.77010109	14.18708546	14.10910362	14.18037642	14.19792985	Down_tDCS
Ddx28	-0.150154308	7.03E-01	NA	15.70513814	15.679065	15.78362456	14.18708546	14.10910362	15.19326045	13.18379201	Down_tDCS
Aifm2	-0.150108529	7.92E-01	NA	7.852569068	7.839532501	7.89181228	7.093542728	7.05455181	6.07730418	8.113102772	Down_tDCS
Dhodh	-0.150087733	7.92E-01	NA	6.870997934	8.819474063	7.89181228	7.093542728	7.05455181	7.09018821	7.098964926	Down_tDCS
Cox11	-0.146984505	6.64E-01	NA	20.6129938	21.55871438	21.70248377	19.25390169	19.1480692	19.24479657	19.26861908	Down_tDCS
Nt5dc3	-0.146518874	5.84E-01	NA	32.3918474	31.35813	40.44553793	33.44098714	32.2493797	29.37363687	30.4241354	Down_tDCS
Acot2	-0.144114511	7.56E-01	NA	10.79728247	12.73924031	10.85124188	10.13363247	10.07793116	10.1288403	11.15551631	Down_tDCS
Acadsb	-0.143775136	6.15E-01	NA	30.42870514	28.41830532	32.55372565	26.34744442	32.2493797	25.32210075	26.36758401	Down_tDCS
Mrs2	-0.143110125	6.89E-01	NA	18.64985154	18.61888969	19.7295307	17.2271752	17.13248297	18.23191254	16.22620554	Down_tDCS
Nars2	-0.143061377	7.80E-01	NA	9.815711335	8.819474063	9.864765349	8.106905974	8.062344925	9.11595627	9.127240619	Down_tDCS
Vars2	-0.143024526	6.90E-01	NA	20.6129938	18.61888969	17.75657763	17.2271752	18.14027608	16.20614448	17.24034339	Down_tDCS
Fahd1	-0.141931174	6.54E-01	NA	25.52084947	24.49853906	23.67543684	24.32071792	23.17924166	22.28344866	19.26861908	Down_tDCS
Vps13d	-0.141230696	7.25E-01	NA	14.723567	14.69912344	15.78362456	13.17372221	13.1013105	14.18037642	14.19792985	Down_tDCS
Sars2	-0.140290311	6.83E-01	NA	19.63142267	22.53865594	19.7295307	19.25390169	19.1480692	18.23191254	18.25448124	Down_tDCS
Fastkd5	-0.138116832	8.41E-01	NA	4.907855667	5.879649376	5.91885921	5.066816234	5.038965578	5.06442015	5.070689233	Down_tDCS
Cmc1	-0.136358665	7.12E-01	NA	15.70513814	27.43836375	17.75657763	20.26726494	15.11689674	17.21902851	21.29689478	Down_tDCS
Fhit	-0.134632758	6.09E-01	NA	35.3365608	36.25783782	32.55372565	29.38753416	33.25717282	33.42517299	30.4241354	Down_tDCS
Hemk1	-0.134351981	7.59E-01	NA	12.76042473	12.73924031	12.82419495	13.17372221	11.08572427	12.15460836	10.14137847	Down_tDCS
Afg3l1	-0.133319073	7.02E-01	NA	19.63142267	20.57877281	19.7295307	19.25390169	18.14027608	18.23191254	17.24034339	Down_tDCS
Adhfe1	-0.132329529	5.85E-01	NA	39.26284534	46.05725344	39.4590614	33.44098714	40.31172463	35.45094105	42.59378956	Down_tDCS
Nt5dc2	-0.1318957	7.86E-01	NA	9.815711335	8.819474063	13.81067149	9.120269221	9.070138041	12.15460836	9.127240619	Down_tDCS
Stom	-0.131520972	8.25E-01	NA	6.870997934	7.839532501	6.905335745	6.080179481	7.05455181	7.09018821	6.084827079	Down_tDCS
Sphk2	-0.131486697	6.09E-01	NA	37.29970307	35.27789625	35.51315526	33.44098714	32.2493797	31.39940493	34.48068678	Down_tDCS
Car5a	-0.131482968	8.81E-01	NA	2.9447134	3.91976625	3.94590614	3.04008974	3.023379347	3.03865209	4.056551386	Down_tDCS
Slc25a34	-0.131454886	7.84E-01	NA	10.79728247	10.77935719	10.85124188	12.16035896	9.070138041	9.11595627	9.127240619	Down_tDCS
Tfb2m	-0.131379252	6.95E-01	NA	22.57613607	22.53865594	19.7295307	20.26726494	19.1480692	20.2576806	19.26861908	Down_tDCS
Trmu	-0.129294306	7.41E-01	NA	15.70513814	17.63894813	14.79714802	14.18708546	17.13248297	14.18037642	13.18379201	Down_tDCS
Hccs	-0.128683718	6.80E-01	NA	24.53927834	23.5185975	26.63486644	22.29399143	22.17144855	23.29633269	23.32517047	Down_tDCS
Thg1l	-0.128640732	7.72E-01	NA	10.79728247	13.71918188	12.82419495	11.14699571	12.09351739	10.1288403	12.16965416	Down_tDCS
Dlat	-0.128548403	5.69E-01	NA	46.13384327	41.15754563	51.29677982	43.57461961	42.32731086	41.52824523	41.57965171	Down_tDCS
Nme4	-0.128273556	4.51E-01	NA	75.58097728	75.45550032	77.93164626	68.90870078	74.57669056	66.85034598	68.96137357	Down_tDCS
Thnsl1	-0.127181142	8.12E-01	NA	9.815711335	8.819474063	7.89181228	7.093542728	7.05455181	10.1288403	8.113102772	Down_tDCS
Cbr4	-0.126598287	7.00E-01	NA	22.57613607	23.5185975	22.6889603	21.28062818	18.14027608	20.2576806	24.33930832	Down_tDCS
Coq4	-0.125783679	7.23E-01	NA	17.6682804	21.55871438	18.74305416	18.24053844	17.13248297	18.23191254	17.24034339	Down_tDCS
Mrm1	-0.124667467	7.96E-01	NA	9.815711335	10.77935719	10.85124188	9.120269221	10.07793116	9.11595627	10.14137847	Down_tDCS
Acsl1	-0.124667115	6.53E-01	NA	32.3918474	29.39824688	32.55372565	27.36080766	29.22600035	27.34786881	31.43827324	Down_tDCS
Aldh5a1	-0.123590347	5.87E-01	NA	46.13384327	45.07731188	44.39144407	40.53452987	46.35848332	39.50247717	39.55137602	Down_tDCS
Mipep	-0.120272256	7.16E-01	NA	20.6129938	21.55871438	24.66191337	20.26726494	20.15586231	21.27056463	20.28275693	Down_tDCS
Slc25a44	-0.117669969	6.85E-01	NA	30.42870514	28.41830532	27.62134298	29.38753416	26.20262101	26.33498478	24.33930832	Down_tDCS
Polrmt	-0.117256438	7.35E-01	NA	21.59456494	20.57877281	18.74305416	19.25390169	20.15586231	18.23191254	17.24034339	Down_tDCS
Aldh1b1	-0.115363401	7.87E-01	NA	11.7788536	14.69912344	13.81067149	13.17372221	12.09351739	13.16749239	11.15551631	Down_tDCS
Bcl2	-0.109766432	9.06E-01	NA	3.926284534	2.939824688	2.959429605	2.026726494	4.031172463	3.03865209	3.04241354	Down_tDCS
Cdk5rap1	-0.109649206	7.66E-01	NA	15.70513814	17.63894813	20.71600723	16.21381195	16.12468985	17.21902851	17.24034339	Down_tDCS
Nt5m	-0.109302081	7.48E-01	NA	20.6129938	24.49853906	18.74305416	20.26726494	20.15586231	18.23191254	20.28275693	Down_tDCS
Opa3	-0.107347752	6.68E-01	NA	38.2812742	37.23777938	36.49963179	35.46771364	34.26496593	33.42517299	35.49482463	Down_tDCS
Abcd2	-0.105542305	7.66E-01	NA	17.6682804	18.61888969	21.70248377	18.24053844	17.13248297	18.23191254	18.25448124	Down_tDCS
Mthfd1l	-0.105103078	7.76E-01	NA	17.6682804	17.63894813	17.75657763	17.2271752	17.13248297	16.20614448	15.2120677	Down_tDCS
Aifm3	-0.104891127	7.96E-01	NA	16.68670927	14.69912344	16.77010109	9.120269221	18.14027608	15.19326045	17.24034339	Down_tDCS
Lyplal1	-0.104596324	7.87E-01	NA	15.70513814	16.65900656	15.78362456	15.2004487	15.11689674	16.20614448	13.18379201	Down_tDCS
Mrrf	-0.104050345	7.99E-01	NA	13.74199587	14.69912344	14.79714802	13.17372221	13.1013105	14.18037642	13.18379201	Down_tDCS
Tbrg4	-0.10401274	7.24E-01	NA	31.41027627	27.43836375	27.62134298	31.41426065	27.21041412	22.28344866	26.36758401	Down_tDCS
Coasy	-0.10236271	7.01E-01	NA	35.3365608	34.29795469	30.58077258	30.4008974	32.2493797	30.3865209	31.43827324	Down_tDCS
Top1mt	-0.101914534	7.65E-01	NA	19.63142267	21.55871438	20.71600723	18.24053844	20.15586231	19.24479657	19.26861908	Down_tDCS
Nthl1	-0.100990929	8.43E-01	NA	9.815711335	10.77935719	7.89181228	8.106905974	9.070138041	9.11595627	9.127240619	Down_tDCS
Tars2	-0.100627144	7.91E-01	NA	14.723567	16.65900656	20.71600723	14.18708546	15.11689674	17.21902851	18.25448124	Down_tDCS
Macrod1	-0.100170687	7.92E-01	NA	17.6682804	20.57877281	13.81067149	17.2271752	17.13248297	14.18037642	16.22620554	Down_tDCS
Fastkd3	-0.09842066	8.11E-01	NA	13.74199587	13.71918188	14.79714802	13.17372221	13.1013105	13.16749239	13.18379201	Down_tDCS
Trit1	-0.098217384	8.13E-01	NA	12.76042473	15.679065	13.81067149	13.17372221	12.09351739	14.18037642	13.18379201	Down_tDCS
Slc25a27	-0.096939213	7.54E-01	NA	24.53927834	24.49853906	25.64838991	24.32071792	23.17924166	23.29633269	22.31103262	Down_tDCS
Bcat2	-0.095427819	8.01E-01	NA	15.70513814	19.59883125	15.78362456	15.2004487	14.10910362	17.21902851	17.24034339	Down_tDCS
Cryz	-0.094997838	8.40E-01	NA	10.79728247	10.77935719	10.85124188	10.13363247	10.07793116	10.1288403	10.14137847	Down_tDCS
Mocs1	-0.094947435	8.41E-01	NA	10.79728247	11.75929875	9.864765349	9.120269221	11.08572427	10.1288403	10.14137847	Down_tDCS
Cat	-0.094417857	6.52E-01	NA	57.91269687	52.91684438	46.36439714	47.6280726	49.38186267	49.63131747	49.69275448	Down_tDCS
Ndufaf1	-0.090826531	8.12E-01	NA	15.70513814	15.679065	18.74305416	17.2271752	14.10910362	15.19326045	16.22620554	Down_tDCS
Osgepl1	-0.090277467	8.39E-01	NA	11.7788536	11.75929875	12.82419495	10.13363247	12.09351739	12.15460836	11.15551631	Down_tDCS
Hint3	-0.090175472	7.74E-01	NA	23.5577072	23.5185975	25.64838991	22.29399143	22.17144855	22.28344866	24.33930832	Down_tDCS
Tmem177	-0.090155068	8.40E-01	NA	10.79728247	12.73924031	12.82419495	12.16035896	11.08572427	11.14172433	11.15551631	Down_tDCS
Pptc7	-0.088848584	7.52E-01	NA	30.42870514	28.41830532	31.56724912	28.37417091	29.22600035	28.36075284	27.38172186	Down_tDCS
Flad1	-0.088097904	7.76E-01	NA	26.5024206	25.47848063	24.66191337	20.26726494	25.19482789	27.34786881	23.32517047	Down_tDCS
Yme1l1	-0.087911752	7.32E-01	NA	36.31813194	32.33807157	39.4590614	34.45435039	32.2493797	35.45094105	33.46654894	Down_tDCS
Mtfmt	-0.087085213	7.97E-01	NA	19.63142267	21.55871438	21.70248377	19.25390169	18.14027608	21.27056463	20.28275693	Down_tDCS
Letm1	-0.086549144	6.82E-01	NA	51.04169894	47.037195	54.25620942	48.64143585	49.38186267	47.60554941	45.63620309	Down_tDCS
Ccdc90b	-0.085148853	8.09E-01	NA	19.63142267	19.59883125	18.74305416	17.2271752	17.13248297	19.24479657	19.26861908	Down_tDCS
Cpox	-0.084886869	7.96E-01	NA	24.53927834	21.55871438	20.71600723	21.28062818	21.16365543	20.2576806	21.29689478	Down_tDCS
Dna2	-0.083171703	9.32E-01	NA	2.9447134	2.939824688	2.959429605	3.04008974	3.023379347	3.03865209	2.028275693	Down_tDCS
Sirt4	-0.083095751	9.00E-01	NA	5.889426801	5.879649376	5.91885921	5.066816234	6.046758694	5.06442015	6.084827079	Down_tDCS
Lypla1	-0.078047463	8.33E-01	NA	17.6682804	16.65900656	17.75657763	16.21381195	15.11689674	17.21902851	17.24034339	Down_tDCS
Crot	-0.077262704	8.50E-01	NA	12.76042473	13.71918188	16.77010109	13.17372221	13.1013105	15.19326045	13.18379201	Down_tDCS
Acaa1a	-0.075516327	7.34E-01	NA	47.11541441	46.05725344	44.39144407	41.54789312	44.34289709	41.52824523	46.65034094	Down_tDCS
Pdk1	-0.073853006	7.83E-01	NA	30.42870514	34.29795469	33.54020219	29.38753416	30.23379347	32.41228896	32.45241109	Down_tDCS
Clpb	-0.073076809	7.66E-01	NA	37.29970307	36.25783782	41.43201447	37.49444013	36.28055216	35.45094105	36.50896248	Down_tDCS
Slc25a35	-0.072904422	9.26E-01	NA	4.907855667	3.91976625	3.94590614	4.053452987	4.031172463	4.05153612	4.056551386	Down_tDCS
Stard7	-0.072429601	7.37E-01	NA	49.07855667	46.05725344	49.32382675	44.58798286	47.36627644	45.57978135	45.63620309	Down_tDCS
Ppif	-0.071777875	8.09E-01	NA	26.5024206	28.41830532	25.64838991	25.33408117	25.19482789	25.32210075	26.36758401	Down_tDCS
Pitrm1	-0.07122052	7.91E-01	NA	32.3918474	31.35813	33.54020219	31.41426065	31.24158659	31.39940493	29.40999755	Down_tDCS
Opa1	-0.071190417	7.72E-01	NA	34.35498967	39.1976625	53.26973289	40.53452987	38.2961384	42.54112926	39.55137602	Down_tDCS
Mul1	-0.070502043	8.23E-01	NA	23.5577072	24.49853906	23.67543684	22.29399143	23.17924166	23.29633269	22.31103262	Down_tDCS
Acad11	-0.070033133	8.88E-01	NA	9.815711335	9.799415626	9.864765349	8.106905974	10.07793116	9.11595627	10.14137847	Down_tDCS
Them4	-0.069127179	8.02E-01	NA	29.447134	31.35813	31.56724912	29.38753416	28.21820724	30.3865209	29.40999755	Down_tDCS
Dbt	-0.067709177	8.57E-01	NA	17.6682804	15.679065	16.77010109	16.21381195	16.12468985	15.19326045	16.22620554	Down_tDCS
Hdhd3	-0.066666969	8.34E-01	NA	23.5577072	25.47848063	21.70248377	21.28062818	24.18703478	22.28344866	22.31103262	Down_tDCS
Cyb5b	-0.06590429	7.91E-01	NA	37.29970307	36.25783782	38.47258486	36.48107689	35.27275905	35.45094105	35.49482463	Down_tDCS
Clpx	-0.065894516	8.31E-01	NA	24.53927834	24.49853906	25.64838991	23.30735468	23.17924166	25.32210075	23.32517047	Down_tDCS
Gpam	-0.065891675	7.91E-01	NA	39.26284534	36.25783782	36.49963179	36.48107689	37.28834528	33.42517299	35.49482463	Down_tDCS
Nsun4	-0.065819059	8.80E-01	NA	11.7788536	12.73924031	12.82419495	11.14699571	11.08572427	12.15460836	13.18379201	Down_tDCS
Rpusd4	-0.064354972	8.77E-01	NA	12.76042473	14.69912344	13.81067149	12.16035896	13.1013105	12.15460836	15.2120677	Down_tDCS
Slc25a40	-0.064329642	9.15E-01	NA	6.870997934	6.859590938	6.905335745	6.080179481	6.046758694	7.09018821	7.098964926	Down_tDCS
Akap1	-0.062784093	8.18E-01	NA	30.42870514	31.35813	32.55372565	29.38753416	32.2493797	29.37363687	29.40999755	Down_tDCS
Rars2	-0.062188886	9.09E-01	NA	8.834140201	7.839532501	7.89181228	7.093542728	8.062344925	8.10307224	8.113102772	Down_tDCS
Mtpap	-0.06217565	8.70E-01	NA	15.70513814	16.65900656	16.77010109	15.2004487	15.11689674	16.20614448	16.22620554	Down_tDCS
Armcx1	-0.061799908	8.14E-01	NA	33.37341854	32.33807157	36.49963179	31.41426065	31.24158659	33.42517299	34.48068678	Down_tDCS
Ccdc51	-0.061352584	8.67E-01	NA	16.68670927	17.63894813	18.74305416	17.2271752	16.12468985	17.21902851	17.24034339	Down_tDCS
Pank2	-0.059488636	8.58E-01	NA	21.59456494	19.59883125	23.67543684	21.28062818	20.15586231	20.2576806	21.29689478	Down_tDCS
Mrpl50	-0.058857458	8.55E-01	NA	22.57613607	23.5185975	22.6889603	20.26726494	22.17144855	23.29633269	22.31103262	Down_tDCS
Aldh18a1	-0.05809542	8.48E-01	NA	24.53927834	25.47848063	26.63486644	24.32071792	25.19482789	24.30921672	24.33930832	Down_tDCS
Exd2	-0.056685227	7.95E-01	NA	46.13384327	47.037195	47.35087368	45.60134611	45.35069021	44.56689732	44.62206525	Down_tDCS
Cox16	-0.05467621	8.05E-01	NA	45.15227214	46.05725344	48.33735021	41.54789312	42.32731086	49.63131747	45.63620309	Down_tDCS
Slc25a42	-0.054409364	8.61E-01	NA	24.53927834	24.49853906	26.63486644	27.36080766	24.18703478	20.2576806	25.35344616	Down_tDCS
Hsdl2	-0.054039802	8.75E-01	NA	19.63142267	31.35813	20.71600723	18.24053844	19.1480692	27.34786881	27.38172186	Down_tDCS
Gfm1	-0.05366411	8.43E-01	NA	30.42870514	31.35813	33.54020219	29.38753416	31.24158659	30.3865209	31.43827324	Down_tDCS
Cox15	-0.053497337	8.44E-01	NA	32.3918474	33.31801313	29.59429605	29.38753416	31.24158659	30.3865209	31.43827324	Down_tDCS
Nat8l	-0.053325073	6.83E-01	7.16E-01	139.383101	134.2519941	135.1472853	141.8708546	124.9663463	124.5847357	133.8661957	Down_tDCS
Grpel2	-0.050711165	9.05E-01	NA	12.76042473	12.73924031	13.81067149	13.17372221	13.1013105	12.15460836	12.16965416	Down_tDCS
Lig3	-0.050681717	9.10E-01	NA	12.76042473	10.77935719	11.83771842	11.14699571	12.09351739	10.1288403	12.16965416	Down_tDCS
Slc25a32	-0.050677159	9.21E-01	NA	7.852569068	9.799415626	9.864765349	9.120269221	9.070138041	8.10307224	9.127240619	Down_tDCS
Coq6	-0.050652943	8.36E-01	NA	36.31813194	38.21772094	39.4590614	36.48107689	37.28834528	35.45094105	37.52310032	Down_tDCS
Sco1	-0.050650443	8.84E-01	NA	17.6682804	20.57877281	20.71600723	19.25390169	19.1480692	18.23191254	19.26861908	Down_tDCS
Fech	-0.050613052	8.73E-01	NA	22.57613607	24.49853906	23.67543684	22.29399143	23.17924166	23.29633269	22.31103262	Down_tDCS
Rnaseh1	-0.050608963	9.01E-01	NA	13.74199587	15.679065	13.81067149	13.17372221	15.11689674	14.18037642	13.18379201	Down_tDCS
Shmt2	-0.050576752	8.74E-01	NA	24.53927834	22.53865594	23.67543684	20.26726494	22.17144855	22.28344866	26.36758401	Down_tDCS
Mtx1	-0.050556775	8.97E-01	NA	14.723567	15.679065	16.77010109	16.21381195	13.1013105	16.20614448	15.2120677	Down_tDCS
Guf1	-0.050535531	9.28E-01	NA	7.852569068	7.839532501	7.89181228	7.093542728	7.05455181	8.10307224	8.113102772	Down_tDCS
Atpaf2	-0.050511321	8.54E-01	NA	29.447134	33.31801313	31.56724912	29.38753416	28.21820724	31.39940493	32.45241109	Down_tDCS
Lipt2	-0.050503936	9.43E-01	NA	5.889426801	4.899707813	4.932382675	5.066816234	5.038965578	4.05153612	6.084827079	Down_tDCS
Apool	-0.050460499	9.35E-01	NA	5.889426801	6.859590938	6.905335745	7.093542728	5.038965578	7.09018821	6.084827079	Down_tDCS
Slc25a2	-0.050448496	9.61E-01	NA	1.963142267	2.939824688	2.959429605	3.04008974	2.015586231	2.02576806	3.04241354	Down_tDCS
Ttc19	-0.048533709	8.28E-01	NA	44.17070101	44.09737032	48.33735021	45.60134611	40.31172463	45.57978135	44.62206525	Down_tDCS
Adck5	-0.046729506	8.80E-01	NA	24.53927834	25.47848063	23.67543684	24.32071792	24.18703478	24.30921672	22.31103262	Down_tDCS
Adck2	-0.04629968	8.88E-01	NA	21.59456494	21.55871438	22.6889603	22.29399143	20.15586231	21.27056463	21.29689478	Down_tDCS
Slc25a26	-0.0453587	9.00E-01	NA	17.6682804	17.63894813	18.74305416	17.2271752	16.12468985	19.24479657	17.24034339	Down_tDCS
Nbr1	-0.04442175	8.15E-01	NA	60.85741027	57.81655219	62.1480217	56.74834182	60.46758694	58.74727374	57.80585725	Down_tDCS
Zadh2	-0.043044235	9.20E-01	NA	11.7788536	14.69912344	11.83771842	12.16035896	12.09351739	12.15460836	13.18379201	Down_tDCS
Crls1	-0.042360571	8.95E-01	NA	21.59456494	23.5185975	23.67543684	21.28062818	21.16365543	23.29633269	23.32517047	Down_tDCS
Fam136a	-0.042008455	8.99E-01	NA	19.63142267	21.55871438	23.67543684	19.25390169	21.16365543	22.28344866	21.29689478	Down_tDCS
Nfs1	-0.041805637	8.55E-01	NA	44.17070101	45.07731188	40.44553793	42.56125637	42.32731086	41.52824523	41.57965171	Down_tDCS
Polb	-0.041753461	8.77E-01	NA	31.41027627	31.35813	32.55372565	30.4008974	31.24158659	31.39940493	30.4241354	Down_tDCS
Atad3a	-0.041734271	8.78E-01	NA	29.447134	33.31801313	32.55372565	31.41426065	31.24158659	31.39940493	29.40999755	Down_tDCS
Hibch	-0.041418464	9.03E-01	NA	20.6129938	18.61888969	21.70248377	19.25390169	19.1480692	21.27056463	19.26861908	Down_tDCS
Akr1b10	-0.040689386	8.93E-01	NA	21.59456494	27.43836375	34.52667872	28.37417091	25.19482789	27.34786881	27.38172186	Down_tDCS
Fastkd1	-0.039997453	9.39E-01	NA	7.852569068	9.799415626	8.878288814	9.120269221	9.070138041	9.11595627	7.098964926	Down_tDCS
Ptcd1	-0.039925375	9.13E-01	NA	17.6682804	18.61888969	16.77010109	16.21381195	18.14027608	17.21902851	17.24034339	Down_tDCS
Snap29	-0.039310542	8.97E-01	NA	26.5024206	25.47848063	23.67543684	24.32071792	24.18703478	24.30921672	25.35344616	Down_tDCS
Mrps5	-0.03904697	8.83E-01	NA	32.3918474	33.31801313	32.55372565	31.41426065	30.23379347	33.42517299	32.45241109	Down_tDCS
Pdk3	-0.038120891	9.06E-01	NA	21.59456494	22.53865594	23.67543684	22.29399143	21.16365543	21.27056463	23.32517047	Down_tDCS
Pex11b	-0.038059403	8.52E-01	NA	53.00484121	53.89678594	51.29677982	50.66816234	50.38965578	52.66996956	51.72103017	Down_tDCS
Hsdl1	-0.036993867	8.99E-01	NA	26.5024206	27.43836375	28.60781951	28.37417091	27.21041412	26.33498478	25.35344616	Down_tDCS
Sfxn3	-0.036446805	8.48E-01	NA	58.89426801	61.73631844	59.1885921	60.80179481	57.44420759	58.74727374	56.79171941	Down_tDCS
Rmnd1	-0.036351529	9.03E-01	NA	24.53927834	25.47848063	28.60781951	26.34744442	25.19482789	25.32210075	25.35344616	Down_tDCS
Slc25a15	-0.035427925	9.35E-01	NA	11.7788536	12.73924031	12.82419495	12.16035896	11.08572427	12.15460836	13.18379201	Down_tDCS
Bckdk	-0.035325044	8.77E-01	NA	43.18912987	47.037195	40.44553793	43.57461961	39.30393151	45.57978135	41.57965171	Down_tDCS
Aldh9a1	-0.034946328	8.80E-01	NA	43.18912987	45.07731188	38.47258486	40.53452987	43.33510397	39.50247717	41.57965171	Down_tDCS
Elac2	-0.034830313	9.01E-01	NA	29.447134	30.37818844	29.59429605	28.37417091	29.22600035	30.3865209	28.3958597	Down_tDCS
Spire1	-0.034376853	9.26E-01	NA	15.70513814	18.61888969	17.75657763	17.2271752	17.13248297	17.21902851	16.22620554	Down_tDCS
Apoo	-0.034273922	9.26E-01	NA	17.6682804	17.63894813	16.77010109	16.21381195	16.12468985	18.23191254	17.24034339	Down_tDCS
Spr	-0.033912699	8.88E-01	NA	40.24441647	42.13748719	36.49963179	35.46771364	39.30393151	41.52824523	38.53723817	Down_tDCS
Slc25a38	-0.032722369	8.96E-01	NA	37.29970307	40.17760407	33.54020219	33.44098714	37.28834528	36.46382508	37.52310032	Down_tDCS
Pus1	-0.03268693	9.22E-01	NA	20.6129938	21.55871438	20.71600723	20.26726494	21.16365543	20.2576806	20.28275693	Down_tDCS
Mcat	-0.03265884	9.22E-01	NA	21.59456494	20.57877281	20.71600723	21.28062818	20.15586231	20.2576806	20.28275693	Down_tDCS
Yrdc	-0.032310406	9.06E-01	NA	30.42870514	30.37818844	31.56724912	29.38753416	29.22600035	31.39940493	30.4241354	Down_tDCS
Lactb2	-0.032194131	9.07E-01	NA	30.42870514	31.35813	30.58077258	30.4008974	27.21041412	31.39940493	31.43827324	Down_tDCS
Coq3	-0.032090642	8.99E-01	NA	35.3365608	37.23777938	34.52667872	33.44098714	33.25717282	36.46382508	36.50896248	Down_tDCS
Pck2	-0.031512446	9.11E-01	NA	28.46556287	30.37818844	29.59429605	27.36080766	29.22600035	31.39940493	27.38172186	Down_tDCS
Acp6	-0.031380466	9.28E-01	NA	20.6129938	19.59883125	18.74305416	19.25390169	18.14027608	19.24479657	20.28275693	Down_tDCS
Gtpbp10	-0.031298277	9.49E-01	NA	9.815711335	10.77935719	8.878288814	10.13363247	9.070138041	10.1288403	9.127240619	Down_tDCS
Nnt	-0.0304803	9.23E-01	NA	22.57613607	22.53865594	24.66191337	22.29399143	22.17144855	23.29633269	23.32517047	Down_tDCS
Plscr3	-0.030280977	9.24E-01	NA	23.5577072	25.47848063	20.71600723	22.29399143	23.17924166	23.29633269	22.31103262	Down_tDCS
Ndufaf4	-0.030141189	9.33E-01	NA	18.64985154	17.63894813	18.74305416	19.25390169	17.13248297	18.23191254	17.24034339	Down_tDCS
Aldh3a2	-0.029622073	9.00E-01	NA	39.26284534	40.17760407	41.43201447	40.53452987	37.28834528	39.50247717	40.56551386	Down_tDCS
Tomm70a	-0.029419903	8.74E-01	NA	64.78369481	57.81655219	74.97221666	66.88197429	63.49096629	65.83746195	61.86240864	Down_tDCS
Amacr	-0.027231818	9.31E-01	NA	25.52084947	24.49853906	22.6889603	24.32071792	22.17144855	22.28344866	26.36758401	Down_tDCS
Abhd10	-0.026313577	9.40E-01	NA	17.6682804	20.57877281	19.7295307	21.28062818	18.14027608	18.23191254	18.25448124	Down_tDCS
Ogdhl	-0.026294702	9.14E-01	NA	38.2812742	40.17760407	37.48610833	42.56125637	37.28834528	36.46382508	35.49482463	Down_tDCS
Tdrkh	-0.025649358	9.22E-01	NA	32.3918474	33.31801313	35.51315526	32.4276239	32.2493797	34.43805702	33.46654894	Down_tDCS
Tmem70	-0.025452054	9.14E-01	NA	41.22598761	39.1976625	42.418491	42.56125637	38.2961384	41.52824523	38.53723817	Down_tDCS
Ndufa10	-0.024956477	9.34E-01	NA	33.37341854	22.53865594	30.58077258	26.34744442	32.2493797	31.39940493	23.32517047	Down_tDCS
Suox	-0.024635706	9.40E-01	NA	20.6129938	22.53865594	21.70248377	20.26726494	22.17144855	21.27056463	21.29689478	Down_tDCS
Nsun2	-0.024608549	9.40E-01	NA	21.59456494	21.55871438	21.70248377	21.28062818	21.16365543	21.27056463	21.29689478	Down_tDCS
Mlycd	-0.024603578	9.18E-01	NA	39.26284534	40.17760407	39.4590614	40.53452987	39.30393151	37.47670911	38.53723817	Down_tDCS
Tmem205	-0.024575078	9.31E-01	NA	28.46556287	30.37818844	27.62134298	27.36080766	29.22600035	29.37363687	27.38172186	Down_tDCS
Dars2	-0.024564685	9.51E-01	NA	13.74199587	14.69912344	14.79714802	14.18708546	13.1013105	15.19326045	14.19792985	Down_tDCS
Chpt1	-0.024532759	9.22E-01	NA	37.29970307	37.23777938	33.54020219	34.45435039	36.28055216	34.43805702	36.50896248	Down_tDCS
Txnrd2	-0.024515431	9.41E-01	NA	22.57613607	22.53865594	19.7295307	21.28062818	22.17144855	19.24479657	22.31103262	Down_tDCS
Comtd1	-0.024471676	9.46E-01	NA	18.64985154	18.61888969	16.77010109	19.25390169	17.13248297	16.20614448	18.25448124	Down_tDCS
Casp9	-0.023785583	9.14E-01	NA	46.13384327	48.01713657	42.418491	45.60134611	45.35069021	44.56689732	43.6079274	Down_tDCS
Pycr2	-0.023490223	9.27E-01	NA	36.31813194	36.25783782	31.56724912	34.45435039	33.25717282	34.43805702	34.48068678	Down_tDCS
Taz	-0.022427929	9.36E-01	NA	28.46556287	29.39824688	31.56724912	29.38753416	29.22600035	31.39940493	27.38172186	Down_tDCS
Trmt5	-0.022052301	9.58E-01	NA	12.76042473	12.73924031	13.81067149	12.16035896	12.09351739	14.18037642	13.18379201	Down_tDCS
Trnt1	-0.022010839	9.41E-01	NA	26.5024206	25.47848063	26.63486644	26.34744442	24.18703478	27.34786881	25.35344616	Down_tDCS
Rhot2	-0.02038504	9.17E-01	NA	54.96798347	55.85666907	56.22916249	56.74834182	55.42862136	52.66996956	54.76344371	Down_tDCS
Rtn4ip1	-0.019911964	9.60E-01	NA	17.6682804	14.69912344	13.81067149	15.2004487	12.09351739	16.20614448	17.24034339	Down_tDCS
Aldh6a1	-0.019316515	9.36E-01	NA	40.24441647	41.15754563	35.51315526	36.48107689	39.30393151	38.48959314	39.55137602	Down_tDCS
Pnpt1	-0.018999988	9.66E-01	NA	11.7788536	10.77935719	12.82419495	11.14699571	11.08572427	13.16749239	11.15551631	Down_tDCS
Mthfd2	-0.0188292	9.77E-01	NA	6.870997934	4.899707813	5.91885921	6.080179481	5.038965578	6.07730418	6.084827079	Down_tDCS
Cpt2	-0.017304474	9.66E-01	NA	13.74199587	15.679065	12.82419495	12.16035896	14.10910362	15.19326045	14.19792985	Down_tDCS
Qrsl1	-0.016496067	9.65E-01	NA	15.70513814	15.679065	17.75657763	16.21381195	16.12468985	16.20614448	16.22620554	Down_tDCS
Ethe1	-0.016301911	9.45E-01	NA	40.24441647	45.07731188	37.48610833	40.53452987	42.32731086	40.5153612	38.53723817	Down_tDCS
Armcx3	-0.015633268	9.26E-01	NA	76.56254841	70.55579251	76.94516973	72.96215377	72.56110433	75.96630225	74.0320628	Down_tDCS
Ldhd	-0.015521084	9.65E-01	NA	20.6129938	18.61888969	16.77010109	19.25390169	19.1480692	18.23191254	17.24034339	Down_tDCS
Slc25a46	-0.015218534	9.42E-01	NA	49.07855667	48.99707813	52.28325635	49.65479909	47.36627644	49.63131747	51.72103017	Down_tDCS
Slc25a29	-0.014323603	9.64E-01	NA	25.52084947	24.49853906	19.7295307	23.30735468	24.18703478	21.27056463	23.32517047	Down_tDCS
Gatc	-0.014181699	9.47E-01	NA	50.06012781	49.97701969	46.36439714	45.60134611	47.36627644	48.61843344	51.72103017	Down_tDCS
Cisd3	-0.014125541	9.61E-01	NA	35.3365608	34.29795469	31.56724912	34.45435039	21.16365543	38.48959314	39.55137602	Down_tDCS
Aifm1	-0.014066308	9.63E-01	NA	24.53927834	26.45842219	25.64838991	24.32071792	25.19482789	26.33498478	25.35344616	Down_tDCS
Abcd3	-0.012330978	9.56E-01	NA	43.18912987	45.07731188	43.40496754	42.56125637	43.33510397	44.56689732	43.6079274	Down_tDCS
Gtpbp3	-0.010268107	9.84E-01	NA	8.834140201	8.819474063	9.864765349	8.106905974	11.08572427	8.10307224	9.127240619	Down_tDCS
Tk2	-0.010169628	9.74E-01	NA	25.52084947	21.55871438	28.60781951	25.33408117	25.19482789	23.29633269	26.36758401	Down_tDCS
Gfer	-0.009916059	9.78E-01	NA	18.64985154	18.61888969	17.75657763	20.26726494	18.14027608	17.21902851	17.24034339	Down_tDCS
Lactb	-0.009758856	9.83E-01	NA	10.79728247	12.73924031	10.85124188	11.14699571	10.07793116	13.16749239	11.15551631	Down_tDCS
Fundc1	-0.007418732	9.82E-01	NA	23.5577072	21.55871438	19.7295307	22.29399143	21.16365543	21.27056463	21.29689478	Down_tDCS
Nudt19	-0.006361353	9.82E-01	NA	30.42870514	29.39824688	28.60781951	28.37417091	29.22600035	29.37363687	30.4241354	Down_tDCS
Dhx30	-0.006278123	9.74E-01	NA	56.93112574	55.85666907	57.21563903	57.76170507	56.43641448	56.72150568	54.76344371	Down_tDCS
Angel2	-0.005820317	9.85E-01	NA	25.52084947	23.5185975	25.64838991	25.33408117	25.19482789	24.30921672	24.33930832	Down_tDCS
Ptrh2	-0.004628219	9.92E-01	NA	9.815711335	10.77935719	9.864765349	10.13363247	9.070138041	10.1288403	11.15551631	Down_tDCS
Mccc1	-0.004252542	9.91E-01	NA	18.64985154	17.63894813	17.75657763	17.2271752	20.15586231	17.21902851	17.24034339	Down_tDCS
Abcb8	-0.003919621	9.86E-01	NA	44.17070101	46.05725344	41.43201447	43.57461961	44.34289709	42.54112926	44.62206525	Down_tDCS
L2hgdh	-0.003527965	9.95E-01	NA	7.852569068	6.859590938	8.878288814	7.093542728	8.062344925	8.10307224	8.113102772	Down_tDCS
Cyp11b2	-0.003284331	9.95E-01	NA	6.870997934	8.819474063	7.89181228	9.120269221	8.062344925	7.09018821	7.098964926	Down_tDCS
Hmgcl	-0.003257678	9.92E-01	NA	22.57613607	25.47848063	22.6889603	23.30735468	24.18703478	24.30921672	22.31103262	Down_tDCS
Bckdha	-0.00262156	9.89E-01	NA	60.85741027	62.71626001	51.29677982	60.80179481	58.45200071	56.72150568	56.79171941	Down_tDCS
Dhrs1	-0.002506925	9.94E-01	NA	22.57613607	21.55871438	19.7295307	21.28062818	22.17144855	18.23191254	23.32517047	Down_tDCS
Tfb1m	-0.002505816	9.94E-01	NA	21.59456494	21.55871438	20.71600723	22.29399143	20.15586231	22.28344866	20.28275693	Down_tDCS
Bckdhb	-0.002470836	9.91E-01	NA	43.18912987	44.09737032	40.44553793	44.58798286	40.31172463	43.55401329	41.57965171	Down_tDCS
Exog	-0.002132959	9.96E-01	NA	11.7788536	14.69912344	13.81067149	12.16035896	13.1013105	14.18037642	14.19792985	Down_tDCS
Nipsnap3b	-0.002103732	9.94E-01	NA	23.5577072	29.39824688	27.62134298	28.37417091	25.19482789	27.34786881	26.36758401	Down_tDCS
Ccdc58	-0.000592228	9.99E-01	NA	10.79728247	11.75929875	10.85124188	10.13363247	12.09351739	11.14172433	11.15551631	Down_tDCS
Mrpl16	-0.000590963	9.98E-01	NA	33.37341854	33.31801313	33.54020219	32.4276239	34.26496593	33.42517299	33.46654894	Down_tDCS
Sfxn1	-0.000588996	9.98E-01	NA	44.17070101	44.09737032	45.37792061	45.60134611	44.34289709	45.57978135	42.59378956	Down_tDCS
Golph3	-0.000514845	9.98E-01	NA	40.24441647	38.21772094	38.47258486	39.52116663	37.28834528	39.50247717	39.55137602	Down_tDCS
Abat	0.000162369	9.99E-01	NA	82.45197521	78.39532501	85.82345854	84.10914949	82.63903549	77.99207031	84.17344126	Up_tDCS
Mrpl44	0.000579224	9.98E-01	NA	37.29970307	43.11742875	39.4590614	37.49444013	39.30393151	40.5153612	42.59378956	Up_tDCS
Dhrs7b	0.000803869	9.97E-01	NA	48.09698554	49.97701969	48.33735021	48.64143585	47.36627644	49.63131747	49.69275448	Up_tDCS
Mrpl14	0.001453206	9.95E-01	NA	46.13384327	50.95696126	42.418491	49.65479909	44.34289709	47.60554941	44.62206525	Up_tDCS
Mmaa	0.001662377	9.97E-01	NA	8.834140201	7.839532501	9.864765349	8.106905974	9.070138041	9.11595627	9.127240619	Up_tDCS
Bak1	0.002042695	9.96E-01	NA	18.64985154	18.61888969	15.78362456	17.2271752	17.13248297	18.23191254	18.25448124	Up_tDCS
Acsf2	0.002386222	9.92E-01	NA	40.24441647	42.13748719	33.54020219	39.52116663	39.30393151	37.47670911	38.53723817	Up_tDCS
Hadha	0.002514245	9.90E-01	NA	53.00484121	52.91684438	56.22916249	51.68152559	57.44420759	52.66996956	54.76344371	Up_tDCS
Pmpca	0.002654123	9.89E-01	NA	56.93112574	52.91684438	52.28325635	56.74834182	53.41303513	52.66996956	53.74930587	Up_tDCS
Agpat5	0.002671335	9.92E-01	NA	34.35498967	31.35813	33.54020219	33.44098714	32.2493797	33.42517299	33.46654894	Up_tDCS
Mrpl36	0.00366179	9.87E-01	NA	43.18912987	49.97701969	45.37792061	45.60134611	46.35848332	47.60554941	45.63620309	Up_tDCS
Coq2	0.004131697	9.83E-01	NA	56.93112574	56.83661063	54.25620942	54.72161533	52.40524202	58.74727374	58.8199951	Up_tDCS
Ptcd3	0.004611355	9.87E-01	NA	28.46556287	26.45842219	30.58077258	26.34744442	28.21820724	29.37363687	30.4241354	Up_tDCS
Slc25a20	0.004891632	9.86E-01	NA	28.46556287	30.37818844	26.63486644	28.37417091	26.20262101	29.37363687	30.4241354	Up_tDCS
Pdk4	0.005419144	9.95E-01	NA	3.926284534	2.939824688	2.959429605	3.04008974	5.038965578	3.03865209	2.028275693	Up_tDCS
Mrpl47	0.005884015	9.88E-01	NA	16.68670927	15.679065	16.77010109	16.21381195	17.13248297	17.21902851	15.2120677	Up_tDCS
Acly	0.006946949	9.67E-01	NA	76.56254841	71.53573407	73.98574012	74.98888026	74.57669056	74.95341822	73.01792495	Up_tDCS
Pccb	0.007316797	9.79E-01	NA	30.42870514	32.33807157	28.60781951	32.4276239	29.22600035	29.37363687	31.43827324	Up_tDCS
Acss1	0.008312249	9.75E-01	NA	34.35498967	40.17760407	29.59429605	33.44098714	35.27275905	33.42517299	37.52310032	Up_tDCS
Gsr	0.009225671	9.72E-01	NA	31.41027627	31.35813	34.52667872	33.44098714	33.25717282	33.42517299	30.4241354	Up_tDCS
Mrps9	0.00960632	9.67E-01	NA	38.2812742	41.15754563	40.44553793	39.52116663	40.31172463	41.52824523	39.55137602	Up_tDCS
Mrps2	0.009633324	9.67E-01	NA	40.24441647	40.17760407	39.4590614	41.54789312	40.31172463	38.48959314	40.56551386	Up_tDCS
Abcb10	0.010024709	9.78E-01	NA	18.64985154	19.59883125	16.77010109	17.2271752	19.1480692	19.24479657	18.25448124	Up_tDCS
Mrpl2	0.010491297	9.61E-01	NA	46.13384327	51.93690282	47.35087368	47.6280726	50.38965578	49.63131747	47.66447879	Up_tDCS
Rfk	0.010552749	9.64E-01	NA	41.22598761	42.13748719	39.4590614	44.58798286	37.28834528	41.52824523	41.57965171	Up_tDCS
Tmlhe	0.010998876	9.84E-01	NA	7.852569068	7.839532501	6.905335745	8.106905974	7.05455181	7.09018821	8.113102772	Up_tDCS
Tmem186	0.011403033	9.69E-01	NA	26.5024206	27.43836375	26.63486644	25.33408117	27.21041412	27.34786881	28.3958597	Up_tDCS
Echdc2	0.012322399	9.78E-01	NA	11.7788536	12.73924031	10.85124188	12.16035896	11.08572427	12.15460836	12.16965416	Up_tDCS
Crat	0.012573027	9.42E-01	NA	69.69155048	75.45550032	70.03983398	73.97551702	73.56889744	73.94053419	67.94723572	Up_tDCS
Htra2	0.012672029	9.55E-01	NA	43.18912987	47.037195	41.43201447	45.60134611	44.34289709	44.56689732	42.59378956	Up_tDCS
Tomm40	0.012673422	9.35E-01	NA	91.28611541	90.15462376	81.8775524	86.13587598	88.68579418	88.12091061	91.27240619	Up_tDCS
Dnajc11	0.012801454	9.52E-01	NA	48.09698554	49.97701969	46.36439714	49.65479909	49.38186267	46.59266538	48.67861663	Up_tDCS
Hint2	0.013292593	9.41E-01	NA	65.76526594	68.59590938	61.16154517	65.86861104	65.50655252	67.86323001	63.89068433	Up_tDCS
Fam185a	0.01449365	9.62E-01	NA	24.53927834	26.45842219	25.64838991	23.30735468	26.20262101	26.33498478	27.38172186	Up_tDCS
Tmem126a	0.014641652	9.78E-01	NA	8.834140201	8.819474063	7.89181228	9.120269221	8.062344925	9.11595627	8.113102772	Up_tDCS
Pgam5	0.015309578	9.52E-01	NA	34.35498967	36.25783782	34.52667872	36.48107689	35.27275905	36.46382508	33.46654894	Up_tDCS
Immt	0.015438203	9.39E-01	NA	50.06012781	51.93690282	57.21563903	53.70825208	54.42082825	52.66996956	53.74930587	Up_tDCS
Slc25a1	0.016437925	9.41E-01	NA	49.07855667	47.037195	40.44553793	46.61470935	47.36627644	43.55401329	46.65034094	Up_tDCS
Yars2	0.016594	9.68E-01	NA	14.723567	12.73924031	13.81067149	13.17372221	12.09351739	16.20614448	14.19792985	Up_tDCS
Cpt1c	0.01787767	9.32E-01	NA	49.07855667	47.037195	49.32382675	49.65479909	50.38965578	47.60554941	48.67861663	Up_tDCS
Nln	0.017902808	9.54E-01	NA	22.57613607	23.5185975	26.63486644	24.32071792	22.17144855	25.32210075	26.36758401	Up_tDCS
Ppox	0.018462664	9.63E-01	NA	16.68670927	14.69912344	12.82419495	15.2004487	14.10910362	15.19326045	15.2120677	Up_tDCS
Myg1	0.018617026	9.25E-01	NA	54.96798347	55.85666907	53.26973289	55.73497857	53.41303513	56.72150568	55.77758156	Up_tDCS
Slc25a19	0.019773091	9.47E-01	NA	25.52084947	27.43836375	25.64838991	26.34744442	28.21820724	25.32210075	26.36758401	Up_tDCS
Timm44	0.019857857	9.31E-01	NA	41.22598761	43.11742875	41.43201447	42.56125637	40.31172463	43.55401329	43.6079274	Up_tDCS
Rhot1	0.020347816	9.33E-01	NA	36.31813194	37.23777938	39.4590614	37.49444013	37.28834528	39.50247717	38.53723817	Up_tDCS
Acad9	0.020791454	9.26E-01	NA	43.18912987	43.11742875	45.37792061	44.58798286	43.33510397	45.57978135	44.62206525	Up_tDCS
Idi1	0.021071035	9.55E-01	NA	17.6682804	14.69912344	17.75657763	19.25390169	16.12468985	15.19326045	17.24034339	Up_tDCS
Atpaf1	0.021143497	9.35E-01	NA	32.3918474	33.31801313	34.52667872	35.46771364	32.2493797	33.42517299	34.48068678	Up_tDCS
Lias	0.021153019	9.35E-01	NA	33.37341854	34.29795469	32.55372565	33.44098714	34.26496593	35.45094105	32.45241109	Up_tDCS
Spg7	0.021227678	9.36E-01	NA	32.3918474	37.23777938	30.58077258	35.46771364	35.27275905	33.42517299	31.43827324	Up_tDCS
Pick1	0.022640973	9.22E-01	NA	42.20755874	44.09737032	38.47258486	43.57461961	40.31172463	41.52824523	43.6079274	Up_tDCS
Agk	0.022809258	9.34E-01	NA	28.46556287	31.35813	30.58077258	31.41426065	29.22600035	31.39940493	30.4241354	Up_tDCS
Tomm34	0.022826001	8.81E-01	NA	91.28611541	91.13456532	88.78288814	94.24278195	87.67800106	95.21109882	90.25826834	Up_tDCS
Ptges2	0.022971442	9.19E-01	NA	42.20755874	44.09737032	41.43201447	42.56125637	44.34289709	43.55401329	42.59378956	Up_tDCS
Lyrm1	0.023381378	9.70E-01	NA	5.889426801	6.859590938	5.91885921	6.080179481	7.05455181	6.07730418	6.084827079	Up_tDCS
Fdx1	0.02341812	9.47E-01	NA	19.63142267	17.63894813	18.74305416	17.2271752	18.14027608	20.2576806	20.28275693	Up_tDCS
Echdc1	0.023447701	9.31E-01	NA	30.42870514	32.33807157	30.58077258	31.41426065	31.24158659	31.39940493	32.45241109	Up_tDCS
Mpv17l	0.023520448	9.40E-01	NA	22.57613607	29.39824688	22.6889603	23.30735468	26.20262101	28.36075284	23.32517047	Up_tDCS
Afg3l2	0.023820522	9.14E-01	NA	44.17070101	44.09737032	45.37792061	44.58798286	44.34289709	45.57978135	46.65034094	Up_tDCS
Etfb	0.025093318	8.85E-01	NA	74.59940614	79.37526657	69.05335745	79.04233325	68.52993187	85.08225852	69.97551141	Up_tDCS
Timm22	0.028016213	9.04E-01	NA	41.22598761	42.13748719	39.4590614	39.52116663	43.33510397	43.55401329	40.56551386	Up_tDCS
Ak3	0.028124895	8.93E-01	NA	51.04169894	49.97701969	46.36439714	50.66816234	47.36627644	50.6442015	51.72103017	Up_tDCS
Sfxn4	0.028964122	9.37E-01	NA	17.6682804	17.63894813	16.77010109	18.24053844	16.12468985	18.23191254	18.25448124	Up_tDCS
Mmadhc	0.029344219	8.94E-01	NA	44.17070101	47.037195	43.40496754	46.61470935	45.35069021	45.57978135	45.63620309	Up_tDCS
Dld	0.029541894	8.62E-01	NA	74.59940614	68.59590938	76.94516973	79.04233325	71.55331121	70.9018821	78.08861418	Up_tDCS
Mcee	0.029766151	9.05E-01	NA	36.31813194	40.17760407	33.54020219	36.48107689	35.27275905	37.47670911	40.56551386	Up_tDCS
Mpst	0.029787352	9.05E-01	NA	37.29970307	40.17760407	32.55372565	37.49444013	35.27275905	38.48959314	38.53723817	Up_tDCS
Mrpl10	0.029879157	8.89E-01	NA	47.11541441	47.037195	46.36439714	46.61470935	46.35848332	49.63131747	48.67861663	Up_tDCS
Timm9	0.029975581	9.17E-01	NA	26.5024206	29.39824688	29.59429605	24.32071792	29.22600035	32.41228896	30.4241354	Up_tDCS
Mrps31	0.030010703	9.16E-01	NA	26.5024206	29.39824688	29.59429605	28.37417091	28.21820724	30.3865209	29.40999755	Up_tDCS
Gatm	0.031244451	8.48E-01	NA	91.28611541	86.23485751	72.01278705	86.13587598	85.66241483	89.13379464	79.10275203	Up_tDCS
Acot9	0.031881389	8.86E-01	NA	42.20755874	45.07731188	46.36439714	44.58798286	42.32731086	48.61843344	46.65034094	Up_tDCS
Dnaja3	0.032391298	8.65E-01	NA	60.85741027	56.83661063	58.20211556	55.73497857	60.46758694	60.7730418	62.87654649	Up_tDCS
Nudt5	0.032705717	9.40E-01	NA	10.79728247	12.73924031	12.82419495	11.14699571	12.09351739	13.16749239	13.18379201	Up_tDCS
Oxr1	0.032792574	8.26E-01	NA	98.15711335	91.13456532	104.5665127	106.4031409	92.71696664	101.288403	100.3996468	Up_tDCS
Mtx2	0.032801111	8.95E-01	NA	36.31813194	37.23777938	35.51315526	37.49444013	35.27275905	39.50247717	36.50896248	Up_tDCS
Hsd17b4	0.03392814	8.83E-01	NA	41.22598761	42.13748719	40.44553793	39.52116663	42.32731086	42.54112926	44.62206525	Up_tDCS
Me2	0.034008071	9.34E-01	NA	16.68670927	11.75929875	13.81067149	12.16035896	15.11689674	15.19326045	15.2120677	Up_tDCS
mrpl11	0.034095427	8.60E-01	NA	53.00484121	58.79649376	57.21563903	58.77506831	57.44420759	57.73438971	56.79171941	Up_tDCS
Maoa	0.034270895	8.78E-01	NA	43.18912987	42.13748719	44.39144407	43.57461961	43.33510397	44.56689732	45.63620309	Up_tDCS
Trap1	0.034317176	8.58E-01	NA	58.89426801	58.79649376	54.25620942	60.80179481	57.44420759	59.76015777	56.79171941	Up_tDCS
Mfn2	0.034613124	8.35E-01	NA	74.59940614	74.47555876	76.94516973	78.02897	77.60006991	76.97918628	76.06033849	Up_tDCS
Ptcd2	0.034774789	9.29E-01	NA	15.70513814	15.679065	13.81067149	16.21381195	15.11689674	15.19326045	15.2120677	Up_tDCS
Surf1	0.035033029	8.28E-01	NA	79.50726181	79.37526657	78.9181228	80.0556965	81.63124237	83.05649046	80.11688988	Up_tDCS
Cox18	0.035403206	9.26E-01	NA	16.68670927	17.63894813	13.81067149	14.18708546	15.11689674	19.24479657	17.24034339	Up_tDCS
Eri3	0.036079421	8.31E-01	NA	70.67312161	76.43544188	72.01278705	79.04233325	72.56110433	73.94053419	74.0320628	Up_tDCS
Gldc	0.036198089	9.21E-01	NA	20.6129938	19.59883125	13.81067149	18.24053844	19.1480692	19.24479657	17.24034339	Up_tDCS
Bnip3l	0.036823206	8.41E-01	NA	62.82055254	61.73631844	61.16154517	65.86861104	60.46758694	63.81169389	63.89068433	Up_tDCS
Sdhaf2	0.037522202	8.61E-01	NA	47.11541441	47.037195	46.36439714	47.6280726	45.35069021	48.61843344	50.70689233	Up_tDCS
Mrpl4	0.038584195	8.39E-01	NA	59.87583914	60.75637688	55.24268596	63.84188455	57.44420759	59.76015777	59.83413295	Up_tDCS
Fahd2a	0.038680423	8.36E-01	NA	57.91269687	63.69620157	60.17506863	61.81515806	58.45200071	64.82457792	63.89068433	Up_tDCS
Pgs1	0.038789471	8.32E-01	NA	60.85741027	65.65608469	61.16154517	64.8552478	62.48317317	64.82457792	64.90482218	Up_tDCS
Tfam	0.038815546	8.84E-01	NA	30.42870514	33.31801313	31.56724912	31.41426065	32.2493797	34.43805702	32.45241109	Up_tDCS
Bola1	0.039083059	8.82E-01	NA	32.3918474	36.25783782	29.59429605	34.45435039	32.2493797	34.43805702	33.46654894	Up_tDCS
Hadh	0.039413779	8.73E-01	NA	37.29970307	39.1976625	33.54020219	38.50780338	37.28834528	37.47670911	37.52310032	Up_tDCS
Ung	0.04205727	9.72E-01	NA	1.963142267	1.959883125	1.97295307	1.013363247	3.023379347	1.01288403	3.04241354	Up_tDCS
Bco2	0.042505137	9.79E-01	NA	0.981571133	0.979941563	0.986476535	1.013363247	1.007793116	1.01288403	1.014137847	Up_tDCS
Gpat2	0.042505137	9.79E-01	NA	0.981571133	0.979941563	0.986476535	1.013363247	1.007793116	1.01288403	1.014137847	Up_tDCS
Recql4	0.042505137	9.79E-01	NA	0.981571133	0.979941563	0.986476535	1.013363247	1.007793116	1.01288403	1.014137847	Up_tDCS
Bid	0.042524829	9.17E-01	NA	13.74199587	13.71918188	13.81067149	12.16035896	14.10910362	14.18037642	16.22620554	Up_tDCS
Ecsit	0.042553224	8.24E-01	NA	56.93112574	58.79649376	55.24268596	58.77506831	58.45200071	58.74727374	58.8199951	Up_tDCS
Timm17b	0.042595018	8.86E-01	NA	28.46556287	27.43836375	23.67543684	30.4008974	28.21820724	27.34786881	23.32517047	Up_tDCS
Diablo	0.042626405	8.64E-01	NA	35.3365608	39.1976625	34.52667872	35.46771364	36.28055216	38.48959314	39.55137602	Up_tDCS
Eci1	0.042664628	8.68E-01	NA	36.31813194	36.25783782	30.58077258	33.44098714	35.27275905	35.45094105	37.52310032	Up_tDCS
Mrpl23	0.044877205	8.27E-01	NA	49.07855667	53.89678594	49.32382675	49.65479909	52.40524202	55.70862165	51.72103017	Up_tDCS
Cyb5r3	0.044896659	8.25E-01	NA	52.02327007	54.87672751	48.33735021	54.72161533	52.40524202	52.66996956	53.74930587	Up_tDCS
Mrps30	0.045358106	8.43E-01	NA	43.18912987	41.15754563	41.43201447	43.57461961	41.31951774	46.59266538	41.57965171	Up_tDCS
Pdhx	0.045594887	8.50E-01	NA	36.31813194	38.21772094	39.4590614	39.52116663	38.2961384	39.50247717	39.55137602	Up_tDCS
Ogdh	0.046055076	7.53E-01	NA	96.19397108	96.03427313	102.5935596	104.3764144	101.7871047	98.24975091	101.4137847	Up_tDCS
Armc10	0.046141098	8.59E-01	NA	32.3918474	35.27789625	31.56724912	33.44098714	34.26496593	35.45094105	33.46654894	Up_tDCS
Mettl5	0.046550878	8.66E-01	NA	28.46556287	32.33807157	29.59429605	32.4276239	28.21820724	33.42517299	30.4241354	Up_tDCS
Prepl	0.046811119	7.47E-01	NA	104.0465401	97.0142147	119.3636607	109.4432307	104.810484	111.4172433	115.6117145	Up_tDCS
Coq10a	0.047217231	8.17E-01	NA	52.02327007	53.89678594	48.33735021	51.68152559	51.3974489	51.65708553	57.80585725	Up_tDCS
Gls	0.047246931	7.47E-01	NA	98.15711335	95.05433157	103.5800362	105.3897777	97.75593222	105.3399391	100.3996468	Up_tDCS
Supv3l1	0.047370212	8.77E-01	NA	23.5577072	25.47848063	23.67543684	24.32071792	26.20262101	25.32210075	24.33930832	Up_tDCS
Bok	0.047718599	8.79E-01	NA	23.5577072	24.49853906	21.70248377	24.32071792	23.17924166	23.29633269	25.35344616	Up_tDCS
Fxn	0.047732119	8.26E-01	NA	46.13384327	51.93690282	41.43201447	47.6280726	48.37406955	48.61843344	47.66447879	Up_tDCS
Oxa1l	0.048319609	7.62E-01	NA	81.47040408	87.21479907	77.93164626	83.09578624	84.65462172	87.10802658	85.18757911	Up_tDCS
Mrpl55	0.048954724	8.45E-01	NA	42.20755874	32.33807157	35.51315526	40.53452987	36.28055216	39.50247717	35.49482463	Up_tDCS
Ndufaf3	0.049286393	8.45E-01	NA	34.35498967	34.29795469	35.51315526	36.48107689	35.27275905	35.45094105	36.50896248	Up_tDCS
Mtrf1l	0.049645767	8.96E-01	NA	18.64985154	15.679065	14.79714802	14.18708546	19.1480692	19.24479657	15.2120677	Up_tDCS
Bcl2l2	0.050486763	7.62E-01	NA	74.59940614	75.45550032	72.01278705	76.00224351	77.60006991	76.97918628	76.06033849	Up_tDCS
Efhd1	0.050605434	8.21E-01	NA	47.11541441	45.07731188	40.44553793	44.58798286	46.35848332	42.54112926	49.69275448	Up_tDCS
Mrpl37	0.050852334	7.92E-01	NA	54.96798347	58.79649376	56.22916249	57.76170507	58.45200071	57.73438971	60.84827079	Up_tDCS
Mto1	0.052036929	8.64E-01	NA	23.5577072	26.45842219	24.66191337	23.30735468	25.19482789	26.33498478	28.3958597	Up_tDCS
Aadat	0.052672228	9.07E-01	NA	9.815711335	12.73924031	11.83771842	11.14699571	13.1013105	12.15460836	11.15551631	Up_tDCS
Mrps18b	0.053161802	7.85E-01	NA	53.98641234	56.83661063	55.24268596	57.76170507	56.43641448	58.74727374	56.79171941	Up_tDCS
Coq9	0.053372757	7.86E-01	NA	53.98641234	56.83661063	52.28325635	56.74834182	57.44420759	54.69573762	56.79171941	Up_tDCS
Oxnad1	0.053688159	9.08E-01	NA	9.815711335	10.77935719	10.85124188	10.13363247	11.08572427	11.14172433	11.15551631	Up_tDCS
Triap1	0.05384279	8.43E-01	NA	30.42870514	34.29795469	29.59429605	28.37417091	32.2493797	36.46382508	33.46654894	Up_tDCS
Chchd6	0.054190524	7.72E-01	NA	61.83898141	63.69620157	57.21563903	68.90870078	61.47538006	63.81169389	58.8199951	Up_tDCS
Slc25a14	0.054826883	8.20E-01	NA	36.31813194	38.21772094	39.4590614	36.48107689	40.31172463	41.52824523	39.55137602	Up_tDCS
Fundc2	0.05499725	8.46E-01	NA	31.41027627	27.43836375	26.63486644	29.38753416	28.21820724	30.3865209	30.4241354	Up_tDCS
Pmpcb	0.055267738	7.58E-01	NA	61.83898141	65.65608469	66.09392784	66.88197429	65.50655252	67.86323001	67.94723572	Up_tDCS
Cpt1a	0.05560586	8.76E-01	NA	17.6682804	19.59883125	16.77010109	19.25390169	20.15586231	17.21902851	18.25448124	Up_tDCS
Acat1	0.056975513	7.50E-01	NA	66.74683707	65.65608469	63.13449824	70.93542728	67.52213875	64.82457792	67.94723572	Up_tDCS
Mrpl19	0.058153249	8.32E-01	NA	28.46556287	32.33807157	29.59429605	30.4008974	31.24158659	32.41228896	31.43827324	Up_tDCS
Rdh14	0.058856757	8.56E-01	NA	21.59456494	21.55871438	21.70248377	23.30735468	21.16365543	23.29633269	22.31103262	Up_tDCS
Coq5	0.059008059	8.12E-01	NA	34.35498967	37.23777938	35.51315526	37.49444013	36.28055216	36.46382508	38.53723817	Up_tDCS
Mrpl15	0.059294126	7.30E-01	NA	72.63626388	71.53573407	67.08040438	73.97551702	68.52993187	76.97918628	74.0320628	Up_tDCS
Mrps11	0.059740856	7.78E-01	NA	47.11541441	50.95696126	45.37792061	47.6280726	51.3974489	51.65708553	48.67861663	Up_tDCS
Acads	0.059927015	8.60E-01	NA	23.5577072	22.53865594	15.78362456	20.26726494	21.16365543	21.27056463	23.32517047	Up_tDCS
Oat	0.059945912	7.32E-01	NA	66.74683707	69.57585094	66.09392784	69.92206403	69.53772498	72.92765016	68.96137357	Up_tDCS
Mrpl51	0.060500646	8.37E-01	NA	26.5024206	26.45842219	25.64838991	27.36080766	26.20262101	27.34786881	28.3958597	Up_tDCS
Bola3	0.061075241	8.18E-01	NA	30.42870514	34.29795469	30.58077258	32.4276239	32.2493797	34.43805702	33.46654894	Up_tDCS
Mrpl18	0.061158372	7.83E-01	NA	43.18912987	44.09737032	44.39144407	42.56125637	48.37406955	47.60554941	44.62206525	Up_tDCS
Dguok	0.061957377	8.40E-01	NA	24.53927834	24.49853906	23.67543684	27.36080766	24.18703478	23.29633269	26.36758401	Up_tDCS
Mrpl35	0.061976419	8.01E-01	NA	36.31813194	37.23777938	35.51315526	38.50780338	35.27275905	38.48959314	39.55137602	Up_tDCS
Hspa9	0.06211037	6.85E-01	NA	86.37825974	86.23485751	95.68822389	91.20269221	92.71696664	95.21109882	94.31481973	Up_tDCS
Slc25a33	0.063607085	7.73E-01	NA	45.15227214	47.037195	41.43201447	47.6280726	49.38186267	44.56689732	44.62206525	Up_tDCS
Cox19	0.0637375	8.06E-01	NA	32.3918474	36.25783782	31.56724912	34.45435039	32.2493797	36.46382508	36.50896248	Up_tDCS
Atad1	0.063887695	7.30E-01	NA	59.87583914	58.79649376	62.1480217	62.8285213	61.47538006	64.82457792	62.87654649	Up_tDCS
Nipsnap1	0.064356781	6.87E-01	NA	77.54411954	83.29503282	80.89107587	83.09578624	82.63903549	86.09514255	85.18757911	Up_tDCS
Acadvl	0.065355837	7.61E-01	NA	47.11541441	47.037195	44.39144407	47.6280726	50.38965578	47.60554941	47.66447879	Up_tDCS
Timm8a1	0.065885195	8.47E-01	NA	20.6129938	23.5185975	16.77010109	20.26726494	20.15586231	25.32210075	19.26861908	Up_tDCS
Hibadh	0.067207066	7.38E-01	NA	53.98641234	53.89678594	49.32382675	54.72161533	52.40524202	55.70862165	56.79171941	Up_tDCS
Hagh	0.06750726	6.75E-01	NA	79.50726181	82.31509126	77.93164626	87.14923923	78.60786302	85.08225852	84.17344126	Up_tDCS
Serac1	0.067774508	8.98E-01	NA	6.870997934	11.75929875	8.878288814	6.080179481	13.1013105	11.14172433	8.113102772	Up_tDCS
Nif3l1	0.067998	8.68E-01	NA	14.723567	13.71918188	12.82419495	12.16035896	16.12468985	15.19326045	14.19792985	Up_tDCS
Mrps23	0.068085222	8.12E-01	NA	26.5024206	29.39824688	26.63486644	27.36080766	29.22600035	30.3865209	28.3958597	Up_tDCS
Kars	0.068095634	7.05E-01	NA	61.83898141	67.61596782	63.13449824	65.86861104	65.50655252	70.9018821	66.93309787	Up_tDCS
Abcd1	0.068149383	8.92E-01	NA	8.834140201	9.799415626	8.878288814	10.13363247	9.070138041	10.1288403	9.127240619	Up_tDCS
Sdr39u1	0.068584438	7.41E-01	NA	47.11541441	51.93690282	49.32382675	54.72161533	50.38965578	52.66996956	49.69275448	Up_tDCS
mrpl9	0.068705035	7.54E-01	NA	43.18912987	48.99707813	42.418491	45.60134611	46.35848332	47.60554941	48.67861663	Up_tDCS
Dnajc4	0.06873333	7.68E-01	NA	40.24441647	43.11742875	37.48610833	43.57461961	43.33510397	41.52824523	40.56551386	Up_tDCS
Mrps35	0.068801217	7.68E-01	NA	42.20755874	41.15754563	37.48610833	43.57461961	39.30393151	44.56689732	41.57965171	Up_tDCS
Nfu1	0.068878177	7.97E-01	NA	31.41027627	31.35813	30.58077258	32.4276239	32.2493797	32.41228896	33.46654894	Up_tDCS
Fastk	0.068899351	6.82E-01	NA	78.52569068	79.37526657	70.03983398	83.09578624	70.5455181	83.05649046	82.14516557	Up_tDCS
Nudt9	0.070041679	6.97E-01	NA	63.80212367	66.63602626	61.16154517	68.90870078	67.52213875	64.82457792	66.93309787	Up_tDCS
Lyrm2	0.070377732	8.30E-01	NA	19.63142267	21.55871438	21.70248377	21.28062818	22.17144855	22.28344866	22.31103262	Up_tDCS
Prdx3	0.070709138	6.88E-01	NA	65.76526594	68.59590938	65.10745131	68.90870078	68.52993187	69.88899807	72.00378711	Up_tDCS
Apex1	0.071152528	6.88E-01	NA	65.76526594	67.61596782	63.13449824	70.93542728	66.51434564	68.87611404	68.96137357	Up_tDCS
Sptlc2	0.071361701	8.39E-01	NA	22.57613607	13.71918188	23.67543684	20.26726494	22.17144855	20.2576806	21.29689478	Up_tDCS
Bad	0.071411998	6.83E-01	NA	68.70997934	74.47555876	64.12097477	69.92206403	69.53772498	77.99207031	73.01792495	Up_tDCS
Ndufaf2	0.071590618	8.02E-01	NA	27.48399174	30.37818844	26.63486644	27.36080766	31.24158659	32.41228896	27.38172186	Up_tDCS
Ivd	0.071893063	7.01E-01	NA	62.82055254	62.71626001	54.25620942	60.80179481	62.48317317	64.82457792	63.89068433	Up_tDCS
Coq10b	0.072341672	8.16E-01	NA	24.53927834	22.53865594	23.67543684	25.33408117	22.17144855	25.32210075	26.36758401	Up_tDCS
Dlst	0.072516825	6.55E-01	NA	77.54411954	78.39532501	77.93164626	79.04233325	80.62344925	85.08225852	83.15930342	Up_tDCS
Fmc1	0.073385886	8.32E-01	NA	19.63142267	19.59883125	17.75657763	20.26726494	19.1480692	21.27056463	19.26861908	Up_tDCS
Acaa2	0.074931879	8.20E-01	NA	18.64985154	24.49853906	21.70248377	24.32071792	23.17924166	24.30921672	19.26861908	Up_tDCS
Etfdh	0.074995148	8.02E-01	NA	24.53927834	26.45842219	24.66191337	25.33408117	26.20262101	26.33498478	28.3958597	Up_tDCS
Coq7	0.075085289	7.62E-01	NA	36.31813194	39.1976625	32.55372565	37.49444013	37.28834528	38.48959314	38.53723817	Up_tDCS
Nudt2	0.077218888	6.87E-01	NA	57.91269687	59.77643532	54.25620942	56.74834182	59.45979383	60.7730418	64.90482218	Up_tDCS
Slc25a22	0.077522313	5.57E-01	6.02E-01	122.6963917	126.4124616	121.3366138	136.8040383	126.9819326	131.6749239	125.753093	Up_tDCS
Pdk2	0.077608182	5.97E-01	NA	97.17554221	100.9339809	91.74231775	102.3496879	101.7871047	99.26263494	104.4561982	Up_tDCS
Mavs	0.079976912	8.51E-01	NA	12.76042473	12.73924031	11.83771842	12.16035896	14.10910362	13.16749239	13.18379201	Up_tDCS
Aurkaip1	0.080818776	6.27E-01	NA	75.58097728	84.27497438	69.05335745	83.09578624	81.63124237	80.01783837	78.08861418	Up_tDCS
Rab24	0.081387895	6.39E-01	NA	69.69155048	73.49561719	64.12097477	68.90870078	73.56889744	74.95341822	75.04620064	Up_tDCS
Pdss2	0.081576553	7.91E-01	NA	23.5577072	25.47848063	22.6889603	24.32071792	25.19482789	27.34786881	24.33930832	Up_tDCS
Vdac1	0.081643971	7.91E-01	NA	24.53927834	25.47848063	21.70248377	25.33408117	25.19482789	24.30921672	26.36758401	Up_tDCS
Mrpl28	0.082975707	6.47E-01	NA	62.82055254	68.59590938	59.1885921	67.89533754	64.4987594	67.86323001	68.96137357	Up_tDCS
Sod2	0.0834591	5.86E-01	NA	91.28611541	83.29503282	89.76936468	92.21605546	91.70917353	96.22398285	93.30068188	Up_tDCS
Bdh1	0.083467985	7.31E-01	NA	37.29970307	38.21772094	35.51315526	40.53452987	39.30393151	38.48959314	38.53723817	Up_tDCS
mrpl24	0.084372922	7.42E-01	NA	33.37341854	34.29795469	32.55372565	34.45435039	35.27275905	35.45094105	36.50896248	Up_tDCS
Chchd4	0.084940906	7.92E-01	NA	21.59456494	21.55871438	22.6889603	26.34744442	22.17144855	22.28344866	22.31103262	Up_tDCS
Mrps25	0.085838146	6.06E-01	NA	73.61783501	81.3351497	71.02631052	74.98888026	80.62344925	83.05649046	81.13102772	Up_tDCS
Gars	0.086399299	5.91E-01	NA	77.54411954	80.35520813	80.89107587	84.10914949	79.61565614	87.10802658	87.2158548	Up_tDCS
Idh3a	0.086926096	5.42E-01	NA	104.0465401	100.9339809	101.6070831	108.4298674	105.8182771	109.3914752	110.5410253	Up_tDCS
C1qbp	0.087514248	5.96E-01	NA	75.58097728	77.41538345	72.01278705	80.0556965	80.62344925	79.00495434	79.10275203	Up_tDCS
Mrps24	0.087898647	6.83E-01	NA	47.11541441	45.07731188	46.36439714	50.66816234	45.35069021	47.60554941	52.73516802	Up_tDCS
Prdx4	0.088393003	7.44E-01	NA	30.42870514	31.35813	29.59429605	30.4008974	31.24158659	33.42517299	34.48068678	Up_tDCS
Gtpbp6	0.088846308	6.74E-01	NA	48.09698554	51.93690282	43.40496754	51.68152559	49.38186267	52.66996956	49.69275448	Up_tDCS
Paics	0.089344689	6.56E-01	NA	50.06012781	52.91684438	53.26973289	54.72161533	55.42862136	58.74727374	52.73516802	Up_tDCS
Slc25a25	0.089967502	7.56E-01	NA	24.53927834	27.43836375	28.60781951	27.36080766	30.23379347	29.37363687	27.38172186	Up_tDCS
Ptpmt1	0.090081496	6.92E-01	NA	40.24441647	44.09737032	40.44553793	44.58798286	42.32731086	46.59266538	43.6079274	Up_tDCS
Mrpl32	0.091847053	7.56E-01	NA	24.53927834	26.45842219	26.63486644	26.34744442	27.21041412	30.3865209	26.36758401	Up_tDCS
Mrpl53	0.092989006	6.05E-01	NA	64.78369481	69.57585094	59.1885921	69.92206403	68.52993187	70.9018821	65.91896003	Up_tDCS
Prodh	0.093218417	6.11E-01	NA	63.80212367	65.65608469	56.22916249	63.84188455	68.52993187	64.82457792	66.93309787	Up_tDCS
Cyp27a1	0.093264085	8.75E-01	NA	5.889426801	6.859590938	7.89181228	9.120269221	5.038965578	8.10307224	7.098964926	Up_tDCS
Mrps28	0.093908948	7.56E-01	NA	25.52084947	26.45842219	22.6889603	27.36080766	26.20262101	28.36075284	24.33930832	Up_tDCS
Msrb2	0.093935114	6.74E-01	NA	41.22598761	45.07731188	42.418491	43.57461961	45.35069021	46.59266538	47.66447879	Up_tDCS
Mrpl38	0.094131132	6.32E-01	NA	53.00484121	57.81655219	51.29677982	59.78843156	56.43641448	57.73438971	56.79171941	Up_tDCS
Mrps12	0.094679125	6.64E-01	NA	45.15227214	46.05725344	42.418491	47.6280726	46.35848332	48.61843344	47.66447879	Up_tDCS
Mrps15	0.096194216	7.12E-01	NA	32.3918474	33.31801313	31.56724912	32.4276239	34.26496593	36.46382508	35.49482463	Up_tDCS
Timm10	0.096245502	7.13E-01	NA	31.41027627	35.27789625	30.58077258	35.46771364	34.26496593	35.45094105	33.46654894	Up_tDCS
Cs	0.096309699	4.52E-01	5.13E-01	128.5858185	127.3924031	138.1067149	140.8574913	137.0598637	142.8166482	140.9651607	Up_tDCS
Sirt5	0.096470139	5.04E-01	NA	99.13868448	100.9339809	96.67470042	103.3630512	103.8026909	108.3785912	107.4986117	Up_tDCS
Slc25a11	0.096490574	4.88E-01	5.42E-01	109.9359669	105.8336888	106.5394658	118.5634999	111.8650358	115.4687794	113.5834388	Up_tDCS
Mrpl49	0.096507421	5.94E-01	NA	60.85741027	61.73631844	64.12097477	66.88197429	65.50655252	68.87611404	64.90482218	Up_tDCS
Samm50	0.098608666	5.75E-01	NA	64.78369481	68.59590938	65.10745131	69.92206403	67.52213875	73.94053419	72.00378711	Up_tDCS
Mrps18c	0.099104361	7.42E-01	NA	23.5577072	25.47848063	24.66191337	26.34744442	26.20262101	26.33498478	26.36758401	Up_tDCS
Fh1	0.099898797	5.51E-01	NA	69.69155048	76.43544188	72.01278705	78.02897	75.58448368	76.97918628	81.13102772	Up_tDCS
Decr1	0.100482498	7.07E-01	NA	29.447134	37.23777938	29.59429605	33.44098714	31.24158659	34.43805702	38.53723817	Up_tDCS
Eci2	0.100564337	6.76E-01	NA	38.2812742	40.17760407	35.51315526	37.49444013	38.2961384	42.54112926	44.62206525	Up_tDCS
Dut	0.100929896	6.93E-01	NA	35.3365608	34.29795469	31.56724912	36.48107689	35.27275905	38.48959314	34.48068678	Up_tDCS
Mrps10	0.101590522	7.57E-01	NA	16.68670927	27.43836375	31.56724912	28.37417091	33.25717282	22.28344866	24.33930832	Up_tDCS
Slc30a9	0.102111785	5.33E-01	NA	76.56254841	72.51567563	77.93164626	79.04233325	80.62344925	83.05649046	82.14516557	Up_tDCS
Mrps16	0.103426479	6.17E-01	NA	49.07855667	52.91684438	46.36439714	50.66816234	51.3974489	56.72150568	53.74930587	Up_tDCS
Aldh7a1	0.103667054	6.07E-01	NA	52.02327007	51.93690282	49.32382675	52.69488883	54.42082825	56.72150568	55.77758156	Up_tDCS
Mrps14	0.104384542	6.56E-01	NA	39.26284534	41.15754563	37.48610833	41.54789312	40.31172463	45.57978135	41.57965171	Up_tDCS
Mrpl45	0.104493563	6.92E-01	NA	32.3918474	33.31801313	29.59429605	32.4276239	33.25717282	35.45094105	35.49482463	Up_tDCS
Ndufs1	0.105230422	4.89E-01	NA	86.37825974	87.21479907	91.74231775	94.24278195	91.70917353	98.24975091	96.34309542	Up_tDCS
Rpia	0.105560368	8.32E-01	NA	8.834140201	9.799415626	8.878288814	9.120269221	10.07793116	10.1288403	10.14137847	Up_tDCS
Nit1	0.106033376	5.77E-01	NA	60.85741027	59.77643532	54.25620942	56.74834182	61.47538006	66.85034598	65.91896003	Up_tDCS
Mrps17	0.107487173	7.20E-01	NA	24.53927834	26.45842219	23.67543684	25.33408117	28.21820724	27.34786881	26.36758401	Up_tDCS
Gcdh	0.107510601	5.99E-01	NA	50.06012781	51.93690282	47.35087368	54.72161533	54.42082825	53.68285359	51.72103017	Up_tDCS
Agpat4	0.108315016	5.23E-01	NA	77.54411954	73.49561719	65.10745131	74.98888026	77.60006991	77.99207031	80.11688988	Up_tDCS
Htatip2	0.108863914	7.62E-01	NA	15.70513814	16.65900656	19.7295307	18.24053844	18.14027608	19.24479657	19.26861908	Up_tDCS
Acot13	0.109130544	6.64E-01	NA	35.3365608	35.27789625	33.54020219	37.49444013	34.26496593	38.48959314	39.55137602	Up_tDCS
Idh2	0.10933024	5.72E-01	NA	55.94955461	58.79649376	51.29677982	59.78843156	59.45979383	60.7730418	58.8199951	Up_tDCS
Tmem126b	0.109427196	6.46E-01	NA	37.29970307	39.1976625	37.48610833	40.53452987	38.2961384	42.54112926	42.59378956	Up_tDCS
Higd1a	0.10956083	4.96E-01	NA	81.47040408	80.35520813	75.95869319	83.09578624	83.6468286	84.06937449	91.27240619	Up_tDCS
Pxmp2	0.109613161	7.52E-01	NA	17.6682804	22.53865594	16.77010109	20.26726494	19.1480692	21.27056463	21.29689478	Up_tDCS
Sucla2	0.109616403	4.43E-01	NA	101.1018267	101.9139225	101.6070831	109.4432307	103.8026909	112.4301273	112.569301	Up_tDCS
Sdhaf1	0.109695262	5.46E-01	NA	61.83898141	62.71626001	61.16154517	66.88197429	62.48317317	68.87611404	68.96137357	Up_tDCS
Acsf3	0.109781107	7.40E-01	NA	20.6129938	22.53865594	18.74305416	21.28062818	22.17144855	21.27056463	24.33930832	Up_tDCS
Gcsh	0.11072141	5.64E-01	NA	57.91269687	61.73631844	53.26973289	57.76170507	58.45200071	64.82457792	67.94723572	Up_tDCS
Acadl	0.111156421	6.47E-01	NA	36.31813194	40.17760407	34.52667872	37.49444013	41.31951774	38.48959314	42.59378956	Up_tDCS
Bax	0.111755768	5.72E-01	NA	54.96798347	56.83661063	48.33735021	57.76170507	57.44420759	57.73438971	57.80585725	Up_tDCS
Ahcyl1	0.11209113	4.59E-01	NA	87.35983088	87.21479907	93.71527082	94.24278195	95.74034599	99.26263494	97.35723327	Up_tDCS
Gls2	0.112869453	6.09E-01	NA	42.20755874	44.09737032	46.36439714	43.57461961	47.36627644	46.59266538	53.74930587	Up_tDCS
Immp1l	0.112913131	6.36E-01	NA	38.2812742	37.23777938	37.48610833	39.52116663	40.31172463	40.5153612	42.59378956	Up_tDCS
Mrpl22	0.112917099	6.73E-01	NA	33.37341854	30.37818844	29.59429605	30.4008974	34.26496593	36.46382508	33.46654894	Up_tDCS
Tomm22	0.112961074	4.88E-01	NA	76.56254841	80.35520813	73.98574012	81.06905974	81.63124237	88.12091061	82.14516557	Up_tDCS
Dcakd	0.113092698	6.48E-01	NA	36.31813194	40.17760407	31.56724912	40.53452987	38.2961384	38.48959314	38.53723817	Up_tDCS
Mrps7	0.11400618	5.23E-01	NA	65.76526594	67.61596782	60.17506863	65.86861104	71.55331121	70.9018821	70.98964926	Up_tDCS
Ssbp1	0.114860097	6.46E-01	NA	35.3365608	36.25783782	33.54020219	35.46771364	38.2961384	41.52824523	36.50896248	Up_tDCS
Phb2	0.115975233	4.43E-01	NA	89.32297314	93.09444845	85.82345854	96.26950845	95.74034599	99.26263494	96.34309542	Up_tDCS
Mrpl41	0.116095841	5.15E-01	NA	61.83898141	66.63602626	64.12097477	67.89533754	66.51434564	73.94053419	69.97551141	Up_tDCS
Dnajc15	0.116180232	6.03E-01	NA	42.20755874	44.09737032	40.44553793	46.61470935	44.34289709	45.57978135	46.65034094	Up_tDCS
Mtif2	0.117126085	7.58E-01	NA	14.723567	14.69912344	16.77010109	16.21381195	17.13248297	17.21902851	16.22620554	Up_tDCS
Mrpl46	0.117854986	6.04E-01	NA	41.22598761	43.11742875	39.4590614	41.54789312	45.35069021	44.56689732	47.66447879	Up_tDCS
Sdha	0.117974779	3.51E-01	4.20E-01	130.5489607	133.2720525	134.1608088	145.9243075	142.0988293	145.8553003	141.9792985	Up_tDCS
Nrd1	0.118074344	5.72E-01	NA	46.13384327	45.07731188	59.1885921	53.70825208	52.40524202	55.70862165	55.77758156	Up_tDCS
Mtch2	0.118659389	4.52E-01	NA	79.50726181	80.35520813	84.83698201	87.14923923	85.66241483	92.17244673	89.2441305	Up_tDCS
Phyh	0.118803233	4.55E-01	NA	82.45197521	86.23485751	75.95869319	86.13587598	85.66241483	89.13379464	93.30068188	Up_tDCS
Dap3	0.11934826	6.52E-01	NA	31.41027627	31.35813	31.56724912	31.41426065	33.25717282	35.45094105	36.50896248	Up_tDCS
Rexo2	0.120091618	5.32E-01	NA	54.96798347	56.83661063	57.21563903	56.74834182	58.45200071	66.85034598	62.87654649	Up_tDCS
Ghitm	0.120203819	3.26E-01	4.01E-01	140.3646721	144.0514097	154.876816	157.0713033	156.2079329	161.0485608	162.2620554	Up_tDCS
Chchd3	0.120808384	5.46E-01	NA	52.02327007	51.93690282	50.31030328	55.73497857	54.42082825	54.69573762	58.8199951	Up_tDCS
Ndufa9	0.121156362	4.02E-01	NA	96.19397108	99.95403938	97.66117696	105.3897777	106.8260703	104.3270551	109.5268874	Up_tDCS
Comt	0.121286904	5.60E-01	NA	48.09698554	49.97701969	46.36439714	50.66816234	55.42862136	50.6442015	52.73516802	Up_tDCS
Grpel1	0.121527967	5.01E-01	NA	58.89426801	65.65608469	63.13449824	67.89533754	66.51434564	69.88899807	67.94723572	Up_tDCS
Slc25a39	0.121565753	5.32E-01	NA	56.93112574	59.77643532	49.32382675	57.76170507	59.45979383	60.7730418	62.87654649	Up_tDCS
Suclg2	0.121691775	5.71E-01	NA	44.17070101	51.93690282	43.40496754	47.6280726	51.3974489	48.61843344	54.76344371	Up_tDCS
Prkaca	0.122952291	4.04E-01	NA	94.23082881	97.0142147	91.74231775	103.3630512	98.76372534	104.3270551	104.4561982	Up_tDCS
Hmgcs2	0.122994185	8.36E-01	NA	8.834140201	8.819474063	3.94590614	6.080179481	7.05455181	10.1288403	8.113102772	Up_tDCS
Ech1	0.123835945	4.99E-01	NA	63.80212367	67.61596782	55.24268596	67.89533754	69.53772498	63.81169389	69.97551141	Up_tDCS
Scp2	0.124217532	4.59E-01	NA	71.65469274	74.47555876	69.05335745	77.01560676	76.59227679	77.99207031	81.13102772	Up_tDCS
Slc25a18	0.124339414	4.51E-01	NA	75.58097728	84.27497438	72.01278705	80.0556965	82.63903549	82.04360643	92.28654404	Up_tDCS
Mrps33	0.124418855	4.91E-01	NA	62.82055254	70.55579251	60.17506863	65.86861104	72.56110433	76.97918628	65.91896003	Up_tDCS
Ndufv3	0.125076909	4.58E-01	NA	68.70997934	79.37526657	69.05335745	80.0556965	76.59227679	79.00495434	80.11688988	Up_tDCS
Auh	0.126237037	4.24E-01	NA	81.47040408	83.29503282	77.93164626	88.16260247	87.67800106	89.13379464	88.22999265	Up_tDCS
Casp3	0.126366946	7.42E-01	NA	15.70513814	14.69912344	14.79714802	16.21381195	15.11689674	17.21902851	17.24034339	Up_tDCS
Etfa	0.126652027	5.38E-01	NA	51.04169894	49.97701969	46.36439714	51.68152559	52.40524202	56.72150568	53.74930587	Up_tDCS
Mrpl12	0.127422169	5.29E-01	NA	52.02327007	56.83661063	45.37792061	54.72161533	56.43641448	56.72150568	56.79171941	Up_tDCS
Nme3	0.127699414	4.91E-01	NA	59.87583914	62.71626001	55.24268596	63.84188455	65.50655252	65.83746195	63.89068433	Up_tDCS
Gstk1	0.128329053	6.33E-01	NA	29.447134	34.29795469	28.60781951	31.41426065	32.2493797	35.45094105	35.49482463	Up_tDCS
Mrpl3	0.128419904	5.18E-01	NA	51.04169894	53.89678594	51.29677982	54.72161533	55.42862136	58.74727374	58.8199951	Up_tDCS
Mecr	0.128708043	6.92E-01	NA	21.59456494	22.53865594	19.7295307	21.28062818	25.19482789	21.27056463	25.35344616	Up_tDCS
Mrpl1	0.130222373	6.76E-01	NA	22.57613607	25.47848063	22.6889603	25.33408117	21.16365543	29.37363687	27.38172186	Up_tDCS
Mgst1	0.13022405	8.09E-01	NA	7.852569068	8.819474063	6.905335745	8.106905974	8.062344925	9.11595627	9.127240619	Up_tDCS
Msra	0.130768784	5.84E-01	NA	37.29970307	39.1976625	36.49963179	42.56125637	41.31951774	37.47670911	43.6079274	Up_tDCS
Acadm	0.130959148	6.30E-01	NA	30.42870514	31.35813	27.62134298	30.4008974	34.26496593	32.41228896	33.46654894	Up_tDCS
Mrps34	0.132418949	4.78E-01	NA	57.91269687	62.71626001	55.24268596	63.84188455	64.4987594	63.81169389	64.90482218	Up_tDCS
Mrpl48	0.133021558	4.84E-01	NA	57.91269687	59.77643532	53.26973289	60.80179481	59.45979383	64.82457792	64.90482218	Up_tDCS
Mrpl52	0.135279224	5.16E-01	NA	47.11541441	52.91684438	44.39144407	52.69488883	52.40524202	53.68285359	52.73516802	Up_tDCS
Pdha1	0.135488376	3.41E-01	NA	103.064969	98.97409782	100.6206066	112.4833204	107.8338634	112.4301273	110.5410253	Up_tDCS
Lap3	0.135548015	5.05E-01	NA	53.00484121	50.95696126	47.35087368	51.68152559	55.42862136	54.69573762	59.83413295	Up_tDCS
Mrpl21	0.136910712	5.73E-01	NA	35.3365608	38.21772094	35.51315526	39.52116663	38.2961384	42.54112926	39.55137602	Up_tDCS
Mpv17l2	0.137701574	5.33E-01	NA	42.20755874	46.05725344	41.43201447	48.64143585	49.38186267	44.56689732	47.66447879	Up_tDCS
Txn2	0.138322402	3.65E-01	NA	88.34140201	91.13456532	81.8775524	94.24278195	95.74034599	95.21109882	98.37137112	Up_tDCS
Glrx5	0.140684817	5.94E-01	NA	31.41027627	34.29795469	28.60781951	33.44098714	34.26496593	35.45094105	35.49482463	Up_tDCS
Pld6	0.142314506	8.99E-01	NA	2.9447134	2.939824688	0.986476535	1.013363247	4.031172463	2.02576806	3.04241354	Up_tDCS
Lonp1	0.145413387	4.44E-01	NA	54.96798347	64.67614313	53.26973289	60.80179481	65.50655252	64.82457792	63.89068433	Up_tDCS
Sirt3	0.146039164	4.25E-01	NA	59.87583914	64.67614313	57.21563903	66.88197429	65.50655252	66.85034598	68.96137357	Up_tDCS
Ppa2	0.14658652	5.13E-01	NA	40.24441647	43.11742875	41.43201447	44.58798286	46.35848332	47.60554941	45.63620309	Up_tDCS
Isca1	0.146804742	2.83E-01	3.59E-01	108.9543958	114.6531628	107.5259423	121.6035896	119.9273808	121.5460836	125.753093	Up_tDCS
Cmpk2	0.146845692	6.71E-01	NA	19.63142267	18.61888969	20.71600723	19.25390169	19.1480692	28.36075284	20.28275693	Up_tDCS
Abcb6	0.146887322	5.26E-01	NA	39.26284534	41.15754563	37.48610833	42.56125637	44.34289709	44.56689732	42.59378956	Up_tDCS
Endog	0.148071263	5.73E-01	NA	34.35498967	35.27789625	27.62134298	34.45435039	36.28055216	33.42517299	39.55137602	Up_tDCS
Mrpl34	0.148257099	4.15E-01	NA	64.78369481	66.63602626	56.22916249	69.92206403	64.4987594	73.94053419	68.96137357	Up_tDCS
Oxct1	0.148264241	3.19E-01	NA	93.24925768	97.99415626	86.80993508	102.3496879	98.76372534	106.3528231	103.4420603	Up_tDCS
Tmem14c	0.14889392	3.61E-01	NA	71.65469274	80.35520813	75.95869319	81.06905974	83.6468286	86.09514255	86.20171696	Up_tDCS
Idh3B	0.149206709	2.59E-01	3.38E-01	117.788536	124.4525784	116.4042311	130.7238588	128.9975188	135.72646	134.8803336	Up_tDCS
Echs1	0.149272836	3.94E-01	NA	68.70997934	68.59590938	61.16154517	71.94879052	72.56110433	71.91476613	77.07447634	Up_tDCS
Oma1	0.150786032	8.23E-01	NA	4.907855667	4.899707813	5.91885921	6.080179481	6.046758694	6.07730418	5.070689233	Up_tDCS
Ndufv1	0.150799198	2.29E-01	3.10E-01	136.4383876	141.111585	129.2284261	153.0178503	149.1533811	151.9326045	148.0641256	Up_tDCS
Timm17a	0.150844244	3.74E-01	NA	72.63626388	73.49561719	65.10745131	76.00224351	76.59227679	82.04360643	78.08861418	Up_tDCS
Hscb	0.15109443	6.41E-01	NA	20.6129938	21.55871438	20.71600723	22.29399143	22.17144855	25.32210075	23.32517047	Up_tDCS
Hspd1	0.153432361	3.15E-01	NA	86.37825974	86.23485751	88.78288814	97.28287169	89.6935873	100.275519	100.3996468	Up_tDCS
Hadhb	0.154183804	3.77E-01	NA	68.70997934	66.63602626	63.13449824	68.90870078	73.56889744	75.96630225	76.06033849	Up_tDCS
Mrps18a	0.154542073	3.21E-01	NA	80.48883294	87.21479907	81.8775524	91.20269221	89.6935873	96.22398285	93.30068188	Up_tDCS
Sdhd	0.154606201	2.92E-01	NA	94.23082881	98.97409782	89.76936468	106.4031409	101.7871047	105.3399391	106.4844739	Up_tDCS
Dhrs4	0.15480934	7.28E-01	NA	11.7788536	11.75929875	9.864765349	12.16035896	13.1013105	12.15460836	12.16965416	Up_tDCS
Higd2a	0.154981642	2.66E-01	3.43E-01	106.0096824	109.753455	102.5935596	117.5501366	112.872829	123.5718517	118.654128	Up_tDCS
Bnip3	0.155085151	3.09E-01	NA	90.30454428	84.27497438	85.82345854	99.30959819	92.71696664	98.24975091	96.34309542	Up_tDCS
Idh3g	0.155575132	2.39E-01	3.20E-01	118.7701071	122.4926953	114.4312781	133.7639486	132.0208982	132.6878079	129.8096444	Up_tDCS
Slc25a28	0.155601873	4.93E-01	NA	44.17070101	47.037195	35.51315526	49.65479909	47.36627644	47.60554941	43.6079274	Up_tDCS
Ndufs4	0.156232555	2.71E-01	NA	96.19397108	107.7935719	104.5665127	113.4966836	111.8650358	119.5203155	113.5834388	Up_tDCS
Ndufs8	0.157001026	2.71E-01	NA	101.1018267	107.7935719	94.70174735	114.5100469	111.8650358	113.4430114	111.5551631	Up_tDCS
Polg2	0.158034521	8.64E-01	NA	2.9447134	2.939824688	2.959429605	3.04008974	3.023379347	4.05153612	3.04241354	Up_tDCS
Fkbp10	0.158079846	8.01E-01	NA	5.889426801	5.879649376	5.91885921	7.093542728	6.046758694	6.07730418	7.098964926	Up_tDCS
Cycs	0.158538591	2.92E-01	NA	103.064969	94.07439001	87.79641161	114.5100469	95.74034599	106.3528231	107.4986117	Up_tDCS
Got2	0.159083109	1.99E-01	2.83E-01	136.4383876	141.111585	137.1202384	155.0445768	149.1533811	156.9970246	156.1772284	Up_tDCS
Ndufab1	0.159577651	5.95E-01	NA	24.53927834	24.49853906	23.67543684	27.36080766	25.19482789	28.36075284	27.38172186	Up_tDCS
Tomm20	0.159621644	2.34E-01	3.15E-01	115.8253937	117.5929875	112.458325	133.7639486	123.9585532	131.6749239	125.753093	Up_tDCS
Bloc1s1	0.160292811	3.09E-01	NA	86.37825974	88.19474063	73.98574012	92.21605546	93.72475976	94.19821479	90.25826834	Up_tDCS
Mrpl13	0.161461149	3.65E-01	NA	61.83898141	65.65608469	61.16154517	67.89533754	72.56110433	70.9018821	69.97551141	Up_tDCS
Mrps26	0.161690148	3.80E-01	NA	56.93112574	65.65608469	57.21563903	63.84188455	67.52213875	68.87611404	67.94723572	Up_tDCS
Uqcrfs1	0.162199384	2.29E-01	3.10E-01	113.8622515	119.5528706	110.4853719	129.7104956	121.942967	130.6620399	130.8237822	Up_tDCS
Pde2a	0.164551307	2.29E-01	3.10E-01	105.0281113	115.6331044	110.4853719	124.6436794	125.9741395	123.5718517	120.6824037	Up_tDCS
Pdhb	0.166887854	3.10E-01	NA	71.65469274	76.43544188	72.99926359	83.09578624	79.61565614	85.08225852	83.15930342	Up_tDCS
Timm23	0.167111668	2.60E-01	NA	90.30454428	94.07439001	90.75584121	99.30959819	100.7793116	105.3399391	106.4844739	Up_tDCS
Pcca	0.168104297	6.66E-01	NA	14.723567	14.69912344	13.81067149	15.2004487	16.12468985	16.20614448	17.24034339	Up_tDCS
Arl2	0.169372039	2.46E-01	NA	100.1202556	99.95403938	88.78288814	112.4833204	106.8260703	105.3399391	108.5127496	Up_tDCS
Ndufa12	0.172259275	2.15E-01	2.97E-01	106.0096824	111.7133381	103.5800362	118.5634999	114.8884152	126.6105037	122.7106794	Up_tDCS
Pxmp4	0.174444825	6.07E-01	NA	21.59456494	17.63894813	24.66191337	21.28062818	30.23379347	18.23191254	26.36758401	Up_tDCS
Tst	0.174850119	3.11E-01	NA	73.61783501	81.3351497	60.17506863	78.02897	79.61565614	83.05649046	83.15930342	Up_tDCS
Gadd45gip1	0.176310436	2.68E-01	NA	80.48883294	83.29503282	73.98574012	88.16260247	87.67800106	93.18533076	89.2441305	Up_tDCS
Fdps	0.176811368	2.20E-01	NA	97.17554221	100.9339809	96.67470042	115.5234101	103.8026909	113.4430114	111.5551631	Up_tDCS
Nit2	0.176816318	4.78E-01	NA	38.2812742	30.37818844	39.4590614	40.53452987	41.31951774	45.57978135	35.49482463	Up_tDCS
Ndufa7	0.178172633	2.00E-01	2.83E-01	116.8069649	117.5929875	99.63413003	129.7104956	131.013105	123.5718517	119.6682659	Up_tDCS
Ociad1	0.179631344	1.40E-01	2.26E-01	142.3278144	149.9310591	144.0255741	162.1381195	157.215726	172.1902851	167.3327447	Up_tDCS
Cisd1	0.180088647	1.83E-01	2.68E-01	111.8991092	118.5729291	108.5124188	125.6570426	124.9663463	132.6878079	128.7955065	Up_tDCS
Mff	0.180350368	2.04E-01	2.87E-01	107.9728247	107.7935719	95.68822389	113.4966836	112.872829	123.5718517	120.6824037	Up_tDCS
Suclg1	0.182921397	1.75E-01	2.61E-01	110.9175381	117.5929875	110.4853719	125.6570426	124.9663463	130.6620399	131.8379201	Up_tDCS
Sdhb	0.183259668	1.52E-01	2.37E-01	133.4936741	135.2319356	122.3230903	153.0178503	142.0988293	145.8553003	151.1065391	Up_tDCS
Fam162a	0.18335198	2.22E-01	NA	91.28611541	97.99415626	88.78288814	97.28287169	100.7793116	114.4558954	108.5127496	Up_tDCS
Uqcrc2	0.184049675	1.65E-01	2.52E-01	116.8069649	117.5929875	118.3771842	129.7104956	128.9975188	137.7522281	137.9227471	Up_tDCS
Ndufs7	0.185196364	1.41E-01	2.27E-01	154.106668	151.8909422	129.2284261	173.2851152	161.2468985	168.138749	157.1913662	Up_tDCS
Atp5c1	0.187132565	1.03E-01	1.88E-01	162.9408082	174.4295981	170.6604405	185.4454742	186.4417264	200.5510379	198.7710179	Up_tDCS
Pink1	0.187443357	1.25E-01	2.12E-01	152.1435257	149.9310591	135.1472853	166.1915725	168.3014503	160.0356767	169.3610204	Up_tDCS
Glud1	0.188478987	1.49E-01	2.33E-01	125.6411051	130.3322278	120.3501373	147.951034	138.0676568	134.713576	151.1065391	Up_tDCS
Maob	0.18855824	3.76E-01	NA	45.15227214	51.93690282	41.43201447	51.68152559	50.38965578	52.66996956	55.77758156	Up_tDCS
Uqcrc1	0.191238381	1.09E-01	1.95E-01	150.1803834	152.8708838	145.0120506	169.2316622	168.3014503	171.1774011	173.4175718	Up_tDCS
Ckmt1	0.191567732	8.77E-02	1.67E-01	171.7749484	177.3694228	174.6063467	198.6191964	192.4884851	205.6154581	200.7992936	Up_tDCS
Aco2	0.192536279	9.68E-02	1.80E-01	159.0145236	161.6903578	156.8497691	180.3786579	180.3949677	182.3191254	184.5730881	Up_tDCS
Arf5	0.193028391	9.89E-02	1.82E-01	159.9960948	173.4496566	153.8903395	188.4855639	179.3871746	188.3964296	186.6013638	Up_tDCS
Ndufb3	0.193407777	1.92E-01	NA	89.32297314	96.03427313	88.78288814	100.3229614	102.7948978	107.3657072	107.4986117	Up_tDCS
Mrpl54	0.193711323	2.36E-01	NA	73.61783501	83.29503282	70.03983398	89.17596572	83.6468286	87.10802658	86.20171696	Up_tDCS
Sdhc	0.194621441	1.48E-01	2.32E-01	113.8622515	122.4926953	108.5124188	130.7238588	127.9897257	131.6749239	135.8944714	Up_tDCS
Prelid1	0.197739692	1.22E-01	2.08E-01	128.5858185	135.2319356	121.3366138	147.951034	143.1066224	148.8939524	149.0782634	Up_tDCS
Stoml2	0.198124058	3.10E-01	NA	50.06012781	63.69620157	50.31030328	61.81515806	61.47538006	63.81169389	63.89068433	Up_tDCS
Ndufa5	0.198316421	1.66E-01	NA	96.19397108	103.8738056	101.6070831	119.5768631	107.8338634	122.5589676	111.5551631	Up_tDCS
Mccc2	0.201113824	4.75E-01	NA	28.46556287	30.37818844	23.67543684	32.4276239	32.2493797	30.3865209	31.43827324	Up_tDCS
Grsf1	0.201523759	2.82E-01	NA	62.82055254	53.89678594	56.22916249	64.8552478	62.48317317	66.85034598	70.98964926	Up_tDCS
Slc25a5	0.201979861	9.02E-02	1.70E-01	147.23567	152.8708838	151.9173864	174.2984785	165.278071	178.2675893	175.4458475	Up_tDCS
Mrpl30	0.202443979	4.37E-01	NA	30.42870514	33.31801313	30.58077258	34.45435039	35.27275905	39.50247717	35.49482463	Up_tDCS
Ndufs3	0.202663828	1.61E-01	NA	94.23082881	101.9139225	92.72879428	109.4432307	107.8338634	114.4558954	111.5551631	Up_tDCS
Chchd10	0.203721221	6.02E-02	1.35E-01	214.9640782	231.2662088	192.3629243	248.2739955	236.8313822	251.1952394	244.407221	Up_tDCS
Mrpl20	0.205678379	2.25E-01	NA	66.74683707	74.47555876	66.09392784	83.09578624	76.59227679	81.0307224	78.08861418	Up_tDCS
Ndufa2	0.205745964	1.60E-01	NA	92.26768654	97.0142147	91.74231775	104.3764144	104.810484	114.4558954	108.5127496	Up_tDCS
Romo1	0.207307967	1.75E-01	NA	90.30454428	97.99415626	79.90459933	109.4432307	99.77151845	105.3399391	98.37137112	Up_tDCS
Ndufa3	0.208906355	1.08E-01	1.94E-01	126.6226762	143.0714681	118.3771842	148.9643973	149.1533811	153.9583726	146.0358499	Up_tDCS
Timm13	0.209243655	1.52E-01	NA	95.21239994	102.8938641	88.78288814	108.4298674	108.8416565	115.4687794	109.5268874	Up_tDCS
Prodh2	0.21059217	9.21E-01	NA	0.981571133	0	0.986476535	1.013363247	1.007793116	1.01288403	0	Up_tDCS
Cpt1b	0.212048513	8.52E-01	NA	1.963142267	1.959883125	1.97295307	2.026726494	3.023379347	2.02576806	2.028275693	Up_tDCS
Mrps36	0.212376323	5.09E-01	NA	17.6682804	23.5185975	23.67543684	23.30735468	24.18703478	28.36075284	24.33930832	Up_tDCS
Nubpl	0.212603054	6.54E-01	NA	11.7788536	9.799415626	7.89181228	10.13363247	12.09351739	11.14172433	12.16965416	Up_tDCS
Car5b	0.212709355	7.67E-01	NA	4.907855667	4.899707813	3.94590614	5.066816234	5.038965578	5.06442015	6.084827079	Up_tDCS
Dmgdh	0.212729795	8.54E-01	NA	0.981571133	2.939824688	1.97295307	2.026726494	2.015586231	3.03865209	2.028275693	Up_tDCS
Vdac3	0.213780711	9.90E-02	1.82E-01	122.6963917	124.4525784	121.3366138	142.8842178	135.0442775	145.8553003	146.0358499	Up_tDCS
Mdh2	0.214413564	6.11E-02	1.36E-01	166.8670927	175.4095397	160.7956752	197.6058331	187.4495195	193.4608497	199.7851558	Up_tDCS
Acot7	0.214503967	6.62E-02	1.42E-01	156.0698102	161.6903578	151.9173864	184.4321109	178.3793815	182.3191254	181.5306745	Up_tDCS
Atp5g1	0.219503239	6.26E-02	1.37E-01	155.0882391	166.5900656	150.9309098	177.3385682	179.3871746	190.4221976	186.6013638	Up_tDCS
Ucp2	0.222921606	4.13E-01	NA	28.46556287	33.31801313	28.60781951	33.44098714	37.28834528	29.37363687	40.56551386	Up_tDCS
Ndufv2	0.22348884	8.01E-02	1.58E-01	126.6226762	127.3924031	130.2149026	146.9376708	143.1066224	148.8939524	159.2196419	Up_tDCS
Ndufb10	0.225291056	8.24E-02	1.61E-01	119.7516783	128.3723447	119.3636607	138.8307648	141.0910362	146.8681843	146.0358499	Up_tDCS
Ifi27	0.227138515	2.28E-01	NA	79.50726181	104.8537472	105.5529892	143.897581	91.70917353	125.5976197	91.27240619	Up_tDCS
Ndufb5	0.22945646	1.59E-01	NA	71.65469274	78.39532501	72.01278705	88.16260247	81.63124237	88.12091061	89.2441305	Up_tDCS
Fkbp8	0.229614391	3.32E-02	8.63E-02	194.3510844	197.9481956	184.471112	230.033457	219.6988992	229.9246748	222.0961884	Up_tDCS
Ndufb7	0.229988679	7.93E-02	1.57E-01	119.7516783	140.1316435	117.3907077	146.9376708	145.1222087	150.9197205	147.0499878	Up_tDCS
Fis1	0.230064472	5.88E-02	1.34E-01	158.0329525	162.6702994	136.1337618	179.3652947	178.3793815	173.2031691	183.5589502	Up_tDCS
Hspe1	0.2307213	1.27E-01	NA	83.43354634	89.1746822	84.83698201	102.3496879	97.75593222	101.288403	101.4137847	Up_tDCS
Prdx5	0.231191498	5.24E-02	1.22E-01	151.1619546	152.8708838	147.9714802	173.2851152	169.3092434	186.3706615	178.488261	Up_tDCS
Vdac2	0.233969925	8.52E-02	1.63E-01	107.9728247	109.753455	109.4988954	125.6570426	122.9507601	132.6878079	131.8379201	Up_tDCS
Iscu	0.234618456	8.19E-02	1.60E-01	114.8438226	120.5328122	104.5665127	131.7372221	131.013105	136.739344	133.8661957	Up_tDCS
Mtch1	0.234657455	2.53E-02	7.25E-02	216.9272205	222.4467347	197.295307	253.3408117	243.885934	248.1565873	253.5344616	Up_tDCS
Nme6	0.235711376	6.86E-01	NA	7.852569068	7.839532501	4.932382675	6.080179481	7.05455181	9.11595627	10.14137847	Up_tDCS
Uqcrq	0.238805298	2.80E-01	NA	42.20755874	44.09737032	38.47258486	48.64143585	48.37406955	50.6442015	48.67861663	Up_tDCS
Mrpl27	0.239601155	1.44E-01	NA	73.61783501	81.3351497	70.03983398	82.08242299	85.66241483	95.21109882	91.27240619	Up_tDCS
Guk1	0.240576478	5.84E-02	1.34E-01	132.512103	143.0714681	125.2825199	153.0178503	154.1923467	154.9712566	169.3610204	Up_tDCS
Cox7a2l	0.241888287	6.42E-02	1.39E-01	123.6779628	127.3924031	115.4177546	137.8174016	140.0832431	150.9197205	149.0782634	Up_tDCS
Atpif1	0.243484591	3.11E-02	8.32E-02	183.553802	194.0284294	166.7145344	216.8597348	210.6287612	223.8473706	207.8982585	Up_tDCS
Ndufc2	0.244206616	6.86E-02	1.46E-01	114.8438226	116.6130459	107.5259423	135.7906751	132.0208982	138.7651121	128.7955065	Up_tDCS
Mrpl42	0.244884551	1.59E-01	NA	65.76526594	74.47555876	62.1480217	71.94879052	78.60786302	85.08225852	84.17344126	Up_tDCS
Bphl	0.245564925	5.37E-01	NA	12.76042473	12.73924031	16.77010109	16.21381195	13.1013105	19.24479657	18.25448124	Up_tDCS
Chchd1	0.246624137	1.74E-01	NA	59.87583914	60.75637688	57.21563903	67.89533754	68.52993187	74.95341822	69.97551141	Up_tDCS
Slc25a3	0.24998633	1.85E-02	5.68E-02	203.1852246	207.7476113	199.2682601	240.1670895	227.7612441	246.1308193	253.5344616	Up_tDCS
Chchd2	0.250100765	4.42E-02	1.09E-01	139.383101	143.0714681	127.255473	162.1381195	159.2313123	168.138749	160.2337798	Up_tDCS
Atp5g2	0.252676269	3.17E-02	8.42E-02	174.7196618	176.3894813	148.9579568	198.6191964	194.5040713	194.4737338	206.8841207	Up_tDCS
Ndufb6	0.253004681	8.14E-02	NA	98.15711335	100.9339809	88.78288814	108.4298674	111.8650358	120.5331996	116.6258524	Up_tDCS
Ndufb11	0.253528638	7.93E-02	NA	93.24925768	98.97409782	91.74231775	114.5100469	107.8338634	115.4687794	113.5834388	Up_tDCS
Tomm7	0.260768723	6.00E-02	1.35E-01	101.1018267	112.6932797	103.5800362	119.5768631	128.9975188	132.6878079	125.753093	Up_tDCS
Uqcrb	0.261226497	2.20E-01	NA	45.15227214	48.01713657	40.44553793	49.65479909	53.41303513	55.70862165	54.76344371	Up_tDCS
Cox4i2	0.261649115	5.88E-01	NA	8.834140201	11.75929875	7.89181228	9.120269221	11.08572427	13.16749239	12.16965416	Up_tDCS
Ndufb8	0.262149579	1.91E-02	5.83E-02	173.7380906	191.0886047	168.6874875	211.7929186	210.6287612	216.7571824	213.9830856	Up_tDCS
Atp5d	0.265363957	1.35E-02	4.46E-02	199.2589401	212.6473191	185.4575886	241.1804527	234.815796	244.1050512	237.3082561	Up_tDCS
Tomm6	0.266474925	4.84E-02	1.15E-01	109.9359669	119.5528706	105.5529892	129.7104956	136.0520706	138.7651121	132.8520579	Up_tDCS
Cbr3	0.273833419	6.10E-01	NA	7.852569068	7.839532501	6.905335745	8.106905974	10.07793116	9.11595627	9.127240619	Up_tDCS
Atp5e	0.27598231	5.72E-02	NA	89.32297314	101.9139225	92.72879428	110.4565939	111.8650358	117.4945475	118.654128	Up_tDCS
Cox8a	0.281467364	1.34E-03	7.40E-03	335.6973276	346.8993132	314.6860146	399.2651192	395.0549013	415.2824523	406.6692765	Up_tDCS
Atp5a1	0.286429819	3.33E-03	1.53E-02	235.577072	243.0255075	249.5785633	291.8486151	287.221038	305.8909771	299.1706647	Up_tDCS
Ndufa6	0.286706134	2.65E-02	7.44E-02	123.6779628	141.111585	120.3501373	154.0312135	149.1533811	165.1000969	158.2055041	Up_tDCS
Slc25a4	0.289933522	2.20E-03	1.10E-02	255.2084947	272.4237544	256.4838991	322.2495125	310.4002796	325.1357736	320.4675595	Up_tDCS
Prdx2	0.290222014	9.31E-03	3.33E-02	170.7933772	188.14878	173.6198702	209.7661921	212.6443474	225.8731387	220.0679127	Up_tDCS
Chdh	0.290379734	7.05E-01	NA	3.926284534	3.91976625	3.94590614	4.053452987	5.038965578	5.06442015	5.070689233	Up_tDCS
Mgst3	0.291014637	1.40E-02	4.56E-02	146.2540989	156.79065	147.9714802	185.4454742	175.3560021	184.3448935	190.6579152	Up_tDCS
Ndufa1	0.291912506	7.21E-02	NA	73.61783501	78.39532501	68.06688091	90.18932897	86.67020795	92.17244673	90.25826834	Up_tDCS
Ndufb2	0.293987392	2.10E-02	6.25E-02	131.5305319	140.1316435	123.3095669	157.0713033	151.1689674	171.1774011	166.3186068	Up_tDCS
Slc25a13	0.295214132	6.51E-01	NA	5.889426801	6.859590938	3.94590614	7.093542728	8.062344925	4.05153612	8.113102772	Up_tDCS
Uqcr11	0.300492907	3.50E-03	1.57E-02	223.7982184	248.9051569	224.91665	290.8352518	290.2444173	298.8007888	265.7041158	Up_tDCS
Cox5a	0.301645705	5.05E-03	2.04E-02	188.4616576	199.9080788	192.3629243	235.1002733	225.7456579	249.1694714	244.407221	Up_tDCS
Timm8b	0.304652921	1.62E-02	5.08E-02	122.6963917	132.292111	122.3230903	158.0846665	154.1923467	155.9841406	153.1348148	Up_tDCS
Ndufa8	0.304695689	7.43E-03	2.78E-02	170.7933772	207.7476113	177.5657763	220.9131878	227.7612441	232.9633269	234.2658426	Up_tDCS
Atp5o	0.308851161	6.73E-03	2.62E-02	163.9223793	176.3894813	157.8362456	204.6993759	199.5430369	207.6412261	210.9406721	Up_tDCS
Hint1	0.309373781	5.64E-03	2.27E-02	173.7380906	184.2290138	165.7280579	214.8330083	208.6131749	221.8216026	220.0679127	Up_tDCS
Atp5h	0.310351358	4.51E-03	1.89E-02	182.5722308	192.0685463	185.4575886	223.9532775	221.7144855	233.9762109	246.4354967	Up_tDCS
Cox5b	0.311819673	3.81E-03	1.65E-02	206.129938	235.185975	193.3494008	264.4878074	263.0340032	266.3884999	256.5768752	Up_tDCS
Uqcrh	0.319118466	6.82E-03	2.64E-02	148.2172412	160.7104163	147.9714802	181.3920212	187.4495195	195.4866178	195.7286044	Up_tDCS
Ndufb4	0.322384342	6.31E-03	2.48E-02	157.0513814	162.6702994	144.0255741	186.4588374	187.4495195	199.5381539	199.7851558	Up_tDCS
Prdx6	0.326212114	1.19E-02	4.05E-02	119.7516783	130.3322278	117.3907077	144.9109443	152.1767605	153.9583726	163.2761933	Up_tDCS
Cox17	0.327340286	1.45E-02	4.62E-02	118.7701071	114.6531628	106.5394658	135.7906751	140.0832431	152.9454885	139.9510228	Up_tDCS
Atp5j	0.334067374	4.84E-03	1.99E-02	152.1435257	159.7304747	139.0931914	189.4989272	185.4339333	192.4479657	190.6579152	Up_tDCS
Cox6a1	0.334187554	3.18E-04	2.33E-03	317.0474761	326.3205403	280.1593359	396.2250295	384.9769702	394.0118877	377.2592789	Up_tDCS
Cox7c	0.341561226	1.36E-03	7.47E-03	201.2220824	197.9481956	185.4575886	254.3541749	236.8313822	254.2338915	242.3789453	Up_tDCS
Qdpr	0.349545651	4.90E-03	1.99E-02	194.3510844	183.2490722	157.8362456	202.6726494	256.9872445	222.8344866	227.1668776	Up_tDCS
Ndufb9	0.349851704	1.57E-03	8.32E-03	171.7749484	185.2089553	167.7010109	220.9131878	219.6988992	228.9117908	222.0961884	Up_tDCS
Atp5b	0.354307789	1.96E-05	3.09E-04	352.3840369	363.5583197	346.2532638	453.9867346	447.4601434	456.8106975	452.3054796	Up_tDCS
Atp5l	0.361702806	1.73E-03	9.01E-03	164.9039504	176.3894813	151.9173864	203.6860126	205.5897956	218.7829505	217.0254992	Up_tDCS
Sod1	0.364518797	1.38E-03	7.47E-03	168.830235	174.4295981	154.876816	206.7261023	214.6599336	223.8473706	209.9265342	Up_tDCS
Ndufa4	0.372394159	4.17E-03	1.78E-02	117.788536	127.3924031	115.4177546	154.0312135	146.1300018	166.1129809	156.1772284	Up_tDCS
Ldhb	0.375904217	5.78E-05	6.37E-04	284.6556287	294.9624103	267.335141	355.6904996	354.7431767	368.6897869	386.3865195	Up_tDCS
Gpx4	0.376610493	6.77E-04	4.33E-03	181.5906597	192.0685463	164.7415813	228.0067305	233.8080028	238.027747	232.2375669	Up_tDCS
Cox4i1	0.381233639	3.45E-05	4.46E-04	284.6556287	311.6214169	280.1593359	372.9176748	379.9380046	397.0505398	372.1885897	Up_tDCS
Nmnat3	0.386785082	5.97E-01	NA	2.9447134	5.879649376	3.94590614	6.080179481	5.038965578	6.07730418	5.070689233	Up_tDCS
Cox7b	0.388531331	1.24E-03	6.87E-03	156.0698102	175.4095397	150.9309098	202.6726494	193.4962782	227.8989067	218.039637	Up_tDCS
Atp5j2	0.389067185	3.87E-04	2.78E-03	186.4985154	207.7476113	179.5387294	239.1537262	243.885934	262.3369638	256.5768752	Up_tDCS
Dbi	0.39310169	1.57E-01	NA	26.5024206	27.43836375	24.66191337	32.4276239	34.26496593	33.42517299	37.52310032	Up_tDCS
Ndufs5	0.396519358	2.90E-03	1.36E-02	108.9543958	123.4726369	109.4988954	141.8708546	145.1222087	156.9970246	156.1772284	Up_tDCS
Cox6b1	0.398480695	2.08E-04	1.70E-03	183.553802	190.1086631	178.5522528	240.1670895	239.8547615	253.2210075	237.3082561	Up_tDCS
Cox6b2	0.404879722	5.60E-01	NA	3.926284534	4.899707813	4.932382675	5.066816234	7.05455181	5.06442015	7.098964926	Up_tDCS
Cox6c	0.414933662	1.28E-04	1.17E-03	195.3326556	210.687436	185.4575886	248.2739955	260.0106238	282.5946444	260.6334266	Up_tDCS
Mthfs	0.416152024	4.45E-01	NA	6.870997934	8.819474063	5.91885921	8.106905974	10.07793116	12.15460836	8.113102772	Up_tDCS
Casp8	0.4339261	7.49E-01	NA	0.981571133	0.979941563	1.97295307	1.013363247	2.015586231	2.02576806	2.028275693	Up_tDCS
Cox7a2	0.436020585	7.02E-04	4.45E-03	124.6595339	128.3723447	118.3771842	156.05794	162.2546916	168.138749	183.5589502	Up_tDCS
Fth1	0.530969791	6.49E-10	4.62E-08	525.1405564	614.4233597	496.1976971	801.5703282	771.9695266	798.1526156	779.872004	Up_tDCS
Tspo	0.557136134	3.07E-01	NA	6.870997934	6.859590938	6.905335745	8.106905974	9.070138041	14.18037642	9.127240619	Up_tDCS
Adcy10	0.626309188	5.82E-01	NA	2.9447134	0	2.959429605	2.026726494	3.023379347	4.05153612	3.04241354	Up_tDCS
Ndufa13	0.763821269	8.41E-01	NA	0	0	0	0	0	0	1.014137847	Up_tDCS
Fars2	0.949244071	5.96E-01	NA	0	0.979941563	0.986476535	2.026726494	1.007793116	1.01288403	1.014137847	Up_tDCS
Cps1	1.523394096	4.75E-01	NA	0.981571133	0	0	1.013363247	1.007793116	1.01288403	1.014137847	Up_tDCS
