# Supplementary material for: Molecular Insights into Transcranial Direct Current Stimulation Effects: Metabolomics and Transcriptomics Analyses
Source: Cells. 2024 Jan 23;13(3):205. doi: 10.3390/cells13030205 (PMC10854682; doi:10.3390/cells13030205)
Supplement: Supplementary file 1 [file cells-13-00205-s001.zip › 5_supplementary table 5 (17 common mitochondria leading genes).txt]

Supplementary Table 5: Expression profiles of seventeen �mitochondria-related� leading-edge genes common to the five mitochondrial pathways found to be significant by the GSEA.
Gene name	log2FoldChange	pvalue	padj	Control_Sample16	Control_Sample15	Control_Sample13	250tDCS_Sample8	250tDCS_Sample7	250tDCS_Sample6	250tDCS_Sample5	Up/Down tDCS
Ndufb9	0.349851704	1.57E-03	8.32E-03	171.7749484	185.2089553	167.7010109	220.9131878	219.6988992	228.9117908	222.0961884	Up_tDCS
Uqcrh	0.319118466	6.82E-03	2.64E-02	148.2172412	160.7104163	147.9714802	181.3920212	187.4495195	195.4866178	195.7286044	Up_tDCS
Ndufa8	0.304695689	7.43E-03	2.78E-02	170.7933772	207.7476113	177.5657763	220.9131878	227.7612441	232.9633269	234.2658426	Up_tDCS
Ndufb8	0.262149579	1.91E-02	5.83E-02	173.7380906	191.0886047	168.6874875	211.7929186	210.6287612	216.7571824	213.9830856	Up_tDCS
Ndufc2	0.244206616	6.86E-02	1.46E-01	114.8438226	116.6130459	107.5259423	135.7906751	132.0208982	138.7651121	128.7955065	Up_tDCS
Ndufv2	0.22348884	8.01E-02	1.58E-01	126.6226762	127.3924031	130.2149026	146.9376708	143.1066224	148.8939524	159.2196419	Up_tDCS
Uqcrc1	0.191238381	1.09E-01	1.95E-01	150.1803834	152.8708838	145.0120506	169.2316622	168.3014503	171.1774011	173.4175718	Up_tDCS
Sdhc	0.194621441	1.48E-01	2.32E-01	113.8622515	122.4926953	108.5124188	130.7238588	127.9897257	131.6749239	135.8944714	Up_tDCS
Ndufa7	0.178172633	2.00E-01	2.83E-01	116.8069649	117.5929875	99.63413003	129.7104956	131.013105	123.5718517	119.6682659	Up_tDCS
Ndufa12	0.172259275	2.15E-01	2.97E-01	106.0096824	111.7133381	103.5800362	118.5634999	114.8884152	126.6105037	122.7106794	Up_tDCS
Uqcrfs1	0.162199384	2.29E-01	3.10E-01	113.8622515	119.5528706	110.4853719	129.7104956	121.942967	130.6620399	130.8237822	Up_tDCS
Ndufv1	0.150799198	2.29E-01	3.10E-01	136.4383876	141.111585	129.2284261	153.0178503	149.1533811	151.9326045	148.0641256	Up_tDCS
Ndufb6	0.253004681	8.14E-02	0.00E+00	98.15711335	100.9339809	88.78288814	108.4298674	111.8650358	120.5331996	116.6258524	Up_tDCS
Ndufs8	0.157001026	2.71E-01	0.00E+00	101.1018267	107.7935719	94.70174735	114.5100469	111.8650358	113.4430114	111.5551631	Up_tDCS
Sdhd	0.154606201	2.92E-01	0.00E+00	94.23082881	98.97409782	89.76936468	106.4031409	101.7871047	105.3399391	106.4844739	Up_tDCS
Uqcrb	0.261226497	2.20E-01	0.00E+00	45.15227214	48.01713657	40.44553793	49.65479909	53.41303513	55.70862165	54.76344371	Up_tDCS
Uqcrq	0.238805298	2.80E-01	0.00E+00	42.20755874	44.09737032	38.47258486	48.64143585	48.37406955	50.6442015	48.67861663	Up_tDCS
