# Supplementary material for: Molecular Insights into Transcranial Direct Current Stimulation Effects: Metabolomics and Transcriptomics Analyses
Source: Cells. 2024 Jan 23;13(3):205. doi: 10.3390/cells13030205 (PMC10854682; doi:10.3390/cells13030205)
Supplement: Supplementary file 1 [file cells-13-00205-s001.zip › 6_supplementary table 6 (TCA cycle).txt]

Supplementary Table 6: Expression profiles of genes in the �TCA cycle� pathway.
Gene name	log2FoldChange	pvalue	padj	Control_Sample16	Control_Sample15	Control_Sample13	250tDCS_Sample8	250tDCS_Sample7	250tDCS_Sample6	250tDCS_Sample5	Up/Down tDCS
Dlat	-0.128548403	5.69E-01	NA	46.13384327	41.15754563	51.29677982	43.57461961	42.32731086	41.52824523	41.57965171	Down_tDCS
Pck2	-0.031512446	9.11E-01	NA	28.46556287	30.37818844	29.59429605	27.36080766	29.22600035	31.39940493	27.38172186	Down_tDCS
Ogdhl	-0.026294702	9.14E-01	NA	38.2812742	40.17760407	37.48610833	42.56125637	37.28834528	36.46382508	35.49482463	Down_tDCS
Aco1	-0.018163449	9.52E-01	NA	25.52084947	25.47848063	26.63486644	25.33408117	26.20262101	25.32210075	25.35344616	Down_tDCS
Pc	-0.005902618	9.74E-01	NA	61.83898141	65.65608469	66.09392784	66.88197429	63.49096629	61.78592583	64.90482218	Down_tDCS
Acly	0.006946949	9.67E-01	NA	76.56254841	71.53573407	73.98574012	74.98888026	74.57669056	74.95341822	73.01792495	Up_tDCS
Dld	0.029541894	8.62E-01	NA	74.59940614	68.59590938	76.94516973	79.04233325	71.55331121	70.9018821	78.08861418	Up_tDCS
Ogdh	0.046055076	7.53E-01	NA	96.19397108	96.03427313	102.5935596	104.3764144	101.7871047	98.24975091	101.4137847	Up_tDCS
Dlst	0.072516825	6.55E-01	NA	77.54411954	78.39532501	77.93164626	79.04233325	80.62344925	85.08225852	83.15930342	Up_tDCS
Idh1	0.077037468	7.27E-01	NA	43.18912987	44.09737032	44.39144407	45.60134611	48.37406955	43.55401329	47.66447879	Up_tDCS
Idh3a	0.086926096	5.42E-01	NA	104.0465401	100.9339809	101.6070831	108.4298674	105.8182771	109.3914752	110.5410253	Up_tDCS
Idh3a	0.086926096	5.42E-01	NA	104.0465401	100.9339809	101.6070831	108.4298674	105.8182771	109.3914752	110.5410253	Up_tDCS
Cs	0.096309699	4.52E-01	5.13E-01	128.5858185	127.3924031	138.1067149	140.8574913	137.0598637	142.8166482	140.9651607	Up_tDCS
Idh2	0.10933024	5.72E-01	NA	55.94955461	58.79649376	51.29677982	59.78843156	59.45979383	60.7730418	58.8199951	Up_tDCS
Sucla2	0.109616403	4.43E-01	NA	101.1018267	101.9139225	101.6070831	109.4432307	103.8026909	112.4301273	112.569301	Up_tDCS
Sdha	0.117974779	3.51E-01	4.20E-01	130.5489607	133.2720525	134.1608088	145.9243075	142.0988293	145.8553003	141.9792985	Up_tDCS
Suclg2	0.121691775	5.71E-01	NA	44.17070101	51.93690282	43.40496754	47.6280726	51.3974489	48.61843344	54.76344371	Up_tDCS
Pdha1	0.135488376	3.41E-01	NA	103.064969	98.97409782	100.6206066	112.4833204	107.8338634	112.4301273	110.5410253	Up_tDCS
Idh3B	0.149206709	2.59E-01	3.38E-01	117.788536	124.4525784	116.4042311	130.7238588	128.9975188	135.72646	134.8803336	Up_tDCS
Sdhd	0.154606201	2.92E-01	NA	94.23082881	98.97409782	89.76936468	106.4031409	101.7871047	105.3399391	106.4844739	Up_tDCS
Idh3g	0.155575132	2.39E-01	3.20E-01	118.7701071	122.4926953	114.4312781	133.7639486	132.0208982	132.6878079	129.8096444	Up_tDCS
Pdhb	0.166887854	3.10E-01	NA	71.65469274	76.43544188	72.99926359	83.09578624	79.61565614	85.08225852	83.15930342	Up_tDCS
Suclg1	0.182921397	1.75E-01	2.61E-01	110.9175381	117.5929875	110.4853719	125.6570426	124.9663463	130.6620399	131.8379201	Up_tDCS
Sdhb	0.183259668	1.52E-01	2.37E-01	133.4936741	135.2319356	122.3230903	153.0178503	142.0988293	145.8553003	151.1065391	Up_tDCS
Aco2	0.192536279	9.68E-02	1.80E-01	159.0145236	161.6903578	156.8497691	180.3786579	180.3949677	182.3191254	184.5730881	Up_tDCS
Sdhc	0.194621441	1.48E-01	2.32E-01	113.8622515	122.4926953	108.5124188	130.7238588	127.9897257	131.6749239	135.8944714	Up_tDCS
Mdh2	0.214413564	6.11E-02	1.36E-01	166.8670927	175.4095397	160.7956752	197.6058331	187.4495195	193.4608497	199.7851558	Up_tDCS
Mdh1	0.397629238	1.93E-05	3.09E-04	261.0979215	284.1830532	275.2269532	356.7038629	345.6730387	366.6640189	372.1885897	Up_tDCS
