# Supplementary material for: Molecular Insights into Transcranial Direct Current Stimulation Effects: Metabolomics and Transcriptomics Analyses
Source: Cells. 2024 Jan 23;13(3):205. doi: 10.3390/cells13030205 (PMC10854682; doi:10.3390/cells13030205)
Supplement: Supplementary file 1 [file cells-13-00205-s001.zip › 7_supplementary table 7 (calcium).txt]

Supplementary Table 7: Expression profiles of �calcium related� genes. The genes belonging to the �calcium related� pathway were identified utilizing the CaGeDb database.
Gene name	log2FoldChange	pvalue	padj	Control_Sample16	Control_Sample15	Control_Sample13	250tDCS_Sample8	250tDCS_Sample7	250tDCS_Sample6	250tDCS_Sample5	uUp/Down tDCS
Apoe	0.487373868	2.32E-08	8.89E-07	814.7040408	848.6293932	671.7905203	1133.953473	1069.268496	1079.734376	1082.085082	Up_tDCS
Actg1	0.471817669	2.70E-07	8.69E-06	295.4529112	303.7818844	269.308094	409.3987517	383.9691771	406.166496	406.6692765	Up_tDCS
Sparcl1	0.407426104	3.32E-07	1.03E-05	425.0203008	434.1141122	429.1172927	579.6437772	552.2706274	546.9573762	599.3554673	Up_tDCS
Snap25	0.409236893	1.33E-06	3.14E-05	462.3200039	445.873411	531.7108523	643.4856617	622.8161455	655.3359674	627.751327	Up_tDCS
S100b	0.484267662	9.68E-06	1.81E-04	340.6051833	391.976625	289.0376247	449.9332816	482.7329024	456.8106975	516.1961639	Up_tDCS
Calm2	0.376448127	1.14E-05	2.08E-04	326.8631874	341.0196638	325.5372565	430.6793799	414.2029705	440.604553	434.0509983	Up_tDCS
Thy1	0.341179916	5.44E-05	6.11E-04	333.7341854	341.0196638	346.2532638	434.7328329	432.3432466	419.3339884	438.1075497	Up_tDCS
Tpt1	0.436440083	7.85E-05	8.09E-04	226.7429318	238.1257997	216.0383612	280.7016194	305.3613141	291.7106006	350.8916949	Up_tDCS
Calm1	0.337551254	8.64E-05	8.59E-04	340.6051833	347.8792547	366.969271	434.7328329	433.3510397	467.9524219	442.1641011	Up_tDCS
Nrgn	0.263064728	3.74E-04	2.71E-03	600.7215337	670.2800288	603.7236394	752.9288924	740.72794	747.5084141	758.5751092	Up_tDCS
Atp1b1	0.30765216	5.20E-04	3.51E-03	310.1764782	308.6815922	317.6454443	392.1715765	366.8366941	395.0247717	391.4572088	Up_tDCS
App	0.429425167	5.59E-04	3.69E-03	125.6411051	121.5127538	132.1878557	166.1915725	169.3092434	170.164517	175.4458475	Up_tDCS
Sncb	0.291788428	8.85E-04	5.40E-03	334.7157565	360.618495	319.6183973	413.4522047	412.1873843	421.3597565	409.71169	Up_tDCS
Ywhae	0.316916058	1.07E-03	6.28E-03	249.3190679	254.7848063	246.6191337	309.0757903	294.2755898	322.0971215	321.4816974	Up_tDCS
Myl6b	0.360603511	2.45E-03	1.20E-02	142.3278144	154.8307669	139.0931914	185.4454742	185.4339333	191.4350817	184.5730881	Up_tDCS
Prnp	0.298758011	2.69E-03	1.27E-02	231.6507875	239.1057413	230.8355092	278.6748929	279.158693	303.865209	289.0292863	Up_tDCS
Pebp1	0.278447369	3.98E-03	1.70E-02	275.8214885	288.1028194	249.5785633	334.4098714	317.4548314	335.2646139	328.5806623	Up_tDCS
Vsnl1	0.271453395	5.96E-03	2.39E-02	249.3190679	251.8449816	237.7408449	299.9555211	278.1508999	302.852325	308.2979054	Up_tDCS
Pcp4	0.308394631	6.99E-03	2.67E-02	165.8855216	187.1688385	161.7821517	205.7127391	211.6365543	220.8087185	211.9548099	Up_tDCS
Sparc	0.303233227	1.05E-02	3.65E-02	166.8670927	185.2089553	152.9038629	196.5924699	210.6287612	202.576806	221.0820505	Up_tDCS
Hpca	0.247255714	1.95E-02	5.91E-02	205.1483669	216.5670853	197.295307	251.3140852	231.7924166	247.1437033	249.4779103	Up_tDCS
Gdi1	0.232964751	2.55E-02	7.25E-02	206.129938	206.7676697	205.1871193	239.1537262	234.815796	249.1694714	245.4213589	Up_tDCS
Ppp1r9b	0.240675566	2.81E-02	7.68E-02	181.5906597	188.14878	177.5657763	220.9131878	217.683313	212.7056463	210.9406721	Up_tDCS
Fkbp1a	0.246016762	2.94E-02	8.01E-02	177.6643752	185.2089553	167.7010109	215.8463716	197.5274507	217.7700664	207.8982585	Up_tDCS
Calr	0.239733118	3.11E-02	8.32E-02	179.6275174	189.1287216	181.5116824	208.7528288	205.5897956	225.8731387	226.1527398	Up_tDCS
Pvalb	0.272986845	3.21E-02	8.45E-02	137.4199587	146.9912344	137.1202384	169.2316622	150.1611742	173.2031691	186.6013638	Up_tDCS
Npy	0.311242833	3.80E-02	9.78E-02	94.23082881	106.8136303	90.75584121	134.7773118	106.8260703	113.4430114	127.7813687	Up_tDCS
Arf1	0.222672169	4.13E-02	1.03E-01	181.5906597	190.1086631	182.498159	216.8597348	210.6287612	220.8087185	213.9830856	Up_tDCS
Gap43	0.227488556	5.45E-02	1.27E-01	155.0882391	164.6301825	150.9309098	191.5256536	179.3871746	189.4093136	174.4317096	Up_tDCS
Fis1	0.230064472	5.88E-02	1.34E-01	158.0329525	162.6702994	136.1337618	179.3652947	178.3793815	173.2031691	183.5589502	Up_tDCS
Syn1	0.195203911	7.13E-02	1.49E-01	192.3879422	191.0886047	195.3223539	230.033457	211.6365543	224.8602547	217.0254992	Up_tDCS
Nptn	0.222574626	7.68E-02	1.55E-01	126.6226762	137.1918188	149.9444333	155.0445768	161.2468985	164.0872129	163.2761933	Up_tDCS
Stxbp1	0.174502776	8.03E-02	1.58E-01	233.6139298	229.3063256	244.6461807	268.5412604	260.0106238	269.427152	266.7182536	Up_tDCS
Got1	0.200850121	8.39E-02	1.62E-01	163.9223793	166.5900656	156.8497691	185.4454742	177.3715884	191.4350817	192.6861908	Up_tDCS
Atf4	0.211370846	8.82E-02	1.67E-01	135.4568164	145.0313513	137.1202384	155.0445768	155.2001398	166.1129809	168.3468825	Up_tDCS
Rgs4	0.197263824	1.02E-01	1.86E-01	155.0882391	155.8107085	157.8362456	165.1782092	172.3326228	185.3577775	193.7003287	Up_tDCS
Capns1	0.222114915	1.04E-01	1.88E-01	117.788536	118.5729291	108.5124188	125.6570426	128.9975188	133.700692	148.0641256	Up_tDCS
Gnai2	0.212567203	1.09E-01	1.95E-01	122.6963917	129.3522863	109.4988954	138.8307648	139.07545	136.739344	144.0075742	Up_tDCS
Atp1a2	0.176986949	1.13E-01	1.97E-01	201.2220824	208.7275528	198.2817835	228.0067305	250.9404858	206.6283421	231.223429	Up_tDCS
Hsp90b1	0.204992694	1.14E-01	1.98E-01	125.6411051	127.3924031	126.2689965	137.8174016	138.0676568	154.9712566	152.120677	Up_tDCS
Cx3cl1	0.178437477	1.19E-01	2.04E-01	161.959237	170.5098319	174.6063467	197.6058331	193.4962782	187.3835455	186.6013638	Up_tDCS
Pink1	0.187443357	1.25E-01	2.12E-01	152.1435257	149.9310591	135.1472853	166.1915725	168.3014503	160.0356767	169.3610204	Up_tDCS
Dlg4	0.172876777	1.34E-01	2.20E-01	161.959237	170.5098319	163.7551048	190.5122904	184.4261402	191.4350817	179.5023988	Up_tDCS
Snca	0.19830057	1.39E-01	2.26E-01	136.4383876	128.3723447	140.079668	170.2450255	149.1533811	167.1258649	132.8520579	Up_tDCS
Ddx5	0.184253523	1.43E-01	2.29E-01	135.4568164	130.3322278	141.0661445	150.9911238	148.145588	164.0872129	153.1348148	Up_tDCS
Ppp3r1	0.16889368	1.66E-01	2.53E-01	149.1988123	145.0313513	145.9985272	169.2316622	155.2001398	174.2160532	161.2479176	Up_tDCS
Hspa5	0.184541733	1.76E-01	2.62E-01	112.8806803	111.7133381	117.3907077	122.6169529	121.942967	138.7651121	134.8803336	Up_tDCS
Camk2b	0.153278041	1.77E-01	2.62E-01	167.8486638	170.5098319	175.5928232	196.5924699	190.4728989	187.3835455	187.6155016	Up_tDCS
Nucb1	0.150060732	2.13E-01	2.96E-01	147.23567	146.0112928	147.9714802	163.1514827	160.2391054	165.1000969	164.2903311	Up_tDCS
Pde2a	0.164551307	2.29E-01	3.10E-01	105.0281113	115.6331044	110.4853719	124.6436794	125.9741395	123.5718517	120.6824037	Up_tDCS
Stx1a	0.132869341	2.81E-01	3.58E-01	146.2540989	157.7705916	141.0661445	171.2583887	159.2313123	166.1129809	154.1489527	Up_tDCS
Gja1	0.155694178	2.85E-01	3.61E-01	112.8806803	107.7935719	92.72879428	107.4165042	116.9040014	114.4558954	126.7672308	Up_tDCS
Gnao1	0.108309042	3.35E-01	4.09E-01	174.7196618	175.4095397	186.4440651	191.5256536	191.480692	195.4866178	192.6861908	Up_tDCS
Grin1	0.111928794	3.67E-01	4.35E-01	136.4383876	139.1517019	143.0390976	152.004487	146.1300018	152.9454885	152.120677	Up_tDCS
Slc6a1	0.113488312	3.94E-01	4.63E-01	119.7516783	119.5528706	116.4042311	130.7238588	128.9975188	122.5589676	130.8237822	Up_tDCS
Stx1b	0.091826493	4.30E-01	4.93E-01	161.959237	164.6301825	167.7010109	179.3652947	176.3637952	169.151633	177.4741231	Up_tDCS
Jph3	0.094015051	4.89E-01	5.42E-01	114.8438226	118.5729291	111.4718484	128.6971323	123.9585532	119.5203155	118.654128	Up_tDCS
Gnb1	0.087291966	5.09E-01	5.62E-01	141.3462432	126.4124616	130.2149026	133.7639486	131.013105	154.9712566	144.0075742	Up_tDCS
Ppp3cb	0.059941074	6.62E-01	6.96E-01	115.8253937	108.7735134	118.3771842	124.6436794	114.8884152	121.5460836	115.6117145	Up_tDCS
Cplx2	0.024566585	8.49E-01	8.66E-01	136.4383876	129.3522863	131.2013791	141.8708546	131.013105	131.6749239	133.8661957	Up_tDCS
Atp2a2	-0.022333067	8.62E-01	8.79E-01	155.0882391	134.2519941	164.7415813	159.0980297	151.1689674	144.8424163	140.9651607	Down_tDCS
Ppp3ca	0.020383192	8.76E-01	8.89E-01	131.5305319	127.3924031	145.9985272	143.897581	131.013105	133.700692	138.936885	Up_tDCS
A2m	0.678645838	3.21E-01	0.00E+00	3.926284534	4.899707813	4.932382675	6.080179481	4.031172463	8.10307224	11.15551631	Up_tDCS
Arsa	-0.165343407	5.00E-01	0.00E+00	41.22598761	41.15754563	38.47258486	34.45435039	40.31172463	33.42517299	35.49482463	Down_tDCS
Asah2	-0.25020607	5.59E-01	0.00E+00	11.7788536	12.73924031	19.7295307	12.16035896	13.1013105	11.14172433	13.18379201	Down_tDCS
Aspn	-1.678835552	4.85E-01	0.00E+00	0.981571133	0.979941563	0.986476535	1.013363247	0	0	0	Down_tDCS
Abl1	-0.112308166	7.03E-01	0.00E+00	30.42870514	27.43836375	26.63486644	26.34744442	28.21820724	23.29633269	26.36758401	Down_tDCS
Acsl4	-0.18022501	6.02E-01	0.00E+00	21.59456494	17.63894813	29.59429605	20.26726494	17.13248297	23.29633269	20.28275693	Down_tDCS
Actn1	-0.189666326	3.65E-01	0.00E+00	50.06012781	55.85666907	61.16154517	50.66816234	52.40524202	50.6442015	41.57965171	Down_tDCS
Actn2	0.084489672	8.19E-01	0.00E+00	18.64985154	16.65900656	14.79714802	17.2271752	17.13248297	18.23191254	18.25448124	Up_tDCS
Actn4	0.099033498	5.80E-01	0.00E+00	74.59940614	70.55579251	58.20211556	78.02897	74.57669056	67.86323001	69.97551141	Up_tDCS
Adam8	0.212506699	8.51E-01	0.00E+00	1.963142267	1.959883125	1.97295307	2.026726494	2.015586231	3.03865209	2.028275693	Up_tDCS
Adam9	-0.170360899	5.50E-01	0.00E+00	29.447134	29.39824688	32.55372565	29.38753416	28.21820724	25.32210075	25.35344616	Down_tDCS
Adcy1	-0.327829736	1.17E-01	0.00E+00	61.83898141	52.91684438	71.02631052	52.69488883	56.43641448	43.55401329	44.62206525	Down_tDCS
Adcy3	-0.138792668	5.93E-01	0.00E+00	35.3365608	34.29795469	36.49963179	33.44098714	32.2493797	32.41228896	30.4241354	Down_tDCS
Adcy5	-0.103889968	6.60E-01	0.00E+00	41.22598761	41.15754563	42.418491	40.53452987	40.31172463	36.46382508	37.52310032	Down_tDCS
Adcy8	0.01445632	9.73E-01	0.00E+00	12.76042473	11.75929875	13.81067149	12.16035896	12.09351739	12.15460836	15.2120677	Up_tDCS
Adcyap1r1	-0.103247529	6.89E-01	0.00E+00	36.31813194	35.27789625	38.47258486	28.37417091	38.2961384	33.42517299	36.50896248	Down_tDCS
Add1	0.801167673	2.51E-02	0.00E+00	11.7788536	19.59883125	14.79714802	23.30735468	22.17144855	29.37363687	32.45241109	Up_tDCS
Add3	-0.019547597	9.18E-01	0.00E+00	62.82055254	59.77643532	58.20211556	59.78843156	60.46758694	55.70862165	61.86240864	Down_tDCS
Adm	-0.234504355	8.04E-01	0.00E+00	2.9447134	3.91976625	2.959429605	3.04008974	2.015586231	3.03865209	3.04241354	Down_tDCS
Adora1	-0.016203388	9.27E-01	0.00E+00	69.69155048	64.67614313	69.05335745	67.89533754	67.52213875	63.81169389	68.96137357	Down_tDCS
Adora2a	-0.009921691	9.90E-01	0.00E+00	4.907855667	4.899707813	3.94590614	5.066816234	5.038965578	5.06442015	3.04241354	Down_tDCS
Adra1a	-0.636801922	5.05E-01	0.00E+00	3.926284534	1.959883125	5.91885921	3.04008974	3.023379347	2.02576806	2.028275693	Down_tDCS
Afg3l2	0.023820522	9.14E-01	0.00E+00	44.17070101	44.09737032	45.37792061	44.58798286	44.34289709	45.57978135	46.65034094	Up_tDCS
Ager	-0.372580585	6.53E-01	0.00E+00	3.926284534	5.879649376	3.94590614	3.04008974	5.038965578	2.02576806	4.056551386	Down_tDCS
Agrn	-0.316146389	2.66E-01	0.00E+00	32.3918474	29.39824688	36.49963179	28.37417091	26.20262101	27.34786881	23.32517047	Down_tDCS
Agt	0.212511545	1.48E-01	0.00E+00	101.1018267	105.8336888	87.79641161	105.3897777	120.9351739	116.4816634	112.569301	Up_tDCS
Aif1	0.508318274	3.96E-02	0.00E+00	32.3918474	39.1976625	33.54020219	40.53452987	43.33510397	54.69573762	60.84827079	Up_tDCS
Akap5	-0.224115669	4.56E-01	0.00E+00	26.5024206	25.47848063	38.47258486	27.36080766	26.20262101	25.32210075	24.33930832	Down_tDCS
Akap6	-0.263648576	3.84E-01	0.00E+00	27.48399174	24.49853906	35.51315526	25.33408117	24.18703478	24.30921672	23.32517047	Down_tDCS
Alg2	0.087502112	5.90E-01	0.00E+00	76.56254841	79.37526657	76.94516973	80.0556965	79.61565614	85.08225852	85.18757911	Up_tDCS
Alox15	0.130210597	8.72E-01	0.00E+00	3.926284534	3.91976625	3.94590614	5.066816234	3.023379347	6.07730418	3.04241354	Up_tDCS
Alox5ap	0.240544598	7.06E-01	0.00E+00	5.889426801	5.879649376	4.932382675	6.080179481	7.05455181	6.07730418	7.098964926	Up_tDCS
Ank2	0.126611159	4.77E-01	0.00E+00	65.76526594	66.63602626	60.17506863	71.94879052	67.52213875	69.88899807	70.98964926	Up_tDCS
Ano10	-0.013256594	9.60E-01	0.00E+00	32.3918474	31.35813	33.54020219	31.41426065	32.2493797	32.41228896	32.45241109	Down_tDCS
Ano4	-0.047402602	8.66E-01	0.00E+00	31.41027627	29.39824688	28.60781951	28.37417091	29.22600035	28.36075284	29.40999755	Down_tDCS
Ano6	0.042574238	9.47E-01	0.00E+00	4.907855667	6.859590938	5.91885921	6.080179481	6.046758694	6.07730418	6.084827079	Up_tDCS
Anxa1	-0.072838652	9.27E-01	0.00E+00	3.926284534	4.899707813	3.94590614	5.066816234	4.031172463	4.05153612	3.04241354	Down_tDCS
Anxa11	-0.034933467	8.39E-01	0.00E+00	69.69155048	74.47555876	72.01278705	73.97551702	69.53772498	70.9018821	66.93309787	Down_tDCS
Anxa2	0.183814609	6.14E-01	0.00E+00	15.70513814	16.65900656	17.75657763	17.2271752	18.14027608	22.28344866	18.25448124	Up_tDCS
Anxa3	0.494514265	3.31E-02	0.00E+00	36.31813194	46.05725344	34.52667872	46.61470935	50.38965578	56.72150568	65.91896003	Up_tDCS
Anxa4	-0.055223376	8.14E-01	0.00E+00	39.26284534	41.15754563	43.40496754	40.53452987	38.2961384	41.52824523	38.53723817	Down_tDCS
Anxa5	0.133437266	4.48E-01	0.00E+00	63.80212367	68.59590938	64.12097477	71.94879052	68.52993187	73.94053419	73.01792495	Up_tDCS
Anxa6	0.019322452	9.18E-01	0.00E+00	59.87583914	57.81655219	68.06688091	59.78843156	61.47538006	61.78592583	67.94723572	Up_tDCS
Anxa7	-0.069111964	7.54E-01	0.00E+00	46.13384327	46.05725344	46.36439714	45.60134611	42.32731086	44.56689732	43.6079274	Down_tDCS
Apobec1	0.951143984	5.95E-01	0.00E+00	0.981571133	0.979941563	0	1.013363247	1.007793116	1.01288403	2.028275693	Up_tDCS
Atg5	0.019811692	9.52E-01	0.00E+00	20.6129938	21.55871438	20.71600723	20.26726494	21.16365543	22.28344866	21.29689478	Up_tDCS
Atp2a3	-0.083171703	9.32E-01	0.00E+00	2.9447134	2.939824688	2.959429605	3.04008974	3.023379347	3.03865209	2.028275693	Down_tDCS
Atp2b1	-0.058269511	7.18E-01	0.00E+00	83.43354634	80.35520813	102.5935596	85.12251273	83.6468286	86.09514255	86.20171696	Down_tDCS
Atp2b2	0.080949631	6.72E-01	0.00E+00	55.94955461	61.73631844	55.24268596	56.74834182	64.4987594	59.76015777	62.87654649	Up_tDCS
Atp2b3	-0.189935517	4.01E-01	0.00E+00	46.13384327	42.13748719	57.21563903	42.56125637	42.32731086	43.55401329	41.57965171	Down_tDCS
Atp2c1	0.00773481	9.68E-01	0.00E+00	58.89426801	53.89678594	63.13449824	57.76170507	58.45200071	60.7730418	58.8199951	Up_tDCS
Atp7b	-0.564298323	6.20E-01	0.00E+00	2.9447134	2.939824688	1.97295307	2.026726494	1.007793116	2.02576806	2.028275693	Down_tDCS
Avp	-0.72000682	4.60E-01	0.00E+00	8.834140201	1.959883125	2.959429605	4.053452987	2.015586231	4.05153612	1.014137847	Down_tDCS
Avpr1a	0.042505137	9.79E-01	0.00E+00	0.981571133	0.979941563	0.986476535	1.013363247	1.007793116	1.01288403	1.014137847	Up_tDCS
Bad	0.071411998	6.83E-01	0.00E+00	68.70997934	74.47555876	64.12097477	69.92206403	69.53772498	77.99207031	73.01792495	Up_tDCS
Bak1	0.002042695	9.96E-01	0.00E+00	18.64985154	18.61888969	15.78362456	17.2271752	17.13248297	18.23191254	18.25448124	Up_tDCS
Bax	0.111755768	5.72E-01	0.00E+00	54.96798347	56.83661063	48.33735021	57.76170507	57.44420759	57.73438971	57.80585725	Up_tDCS
Bcap31	0.13340615	3.97E-01	0.00E+00	81.47040408	83.29503282	80.89107587	86.13587598	87.67800106	90.14667867	95.32895758	Up_tDCS
Bcl2	-0.109766432	9.06E-01	0.00E+00	3.926284534	2.939824688	2.959429605	2.026726494	4.031172463	3.03865209	3.04241354	Down_tDCS
Bdkrb2	0.044418604	9.80E-01	0.00E+00	0.981571133	1.959883125	0	1.013363247	1.007793116	1.01288403	1.014137847	Up_tDCS
Best1	-0.150232724	9.02E-01	0.00E+00	1.963142267	1.959883125	1.97295307	2.026726494	2.015586231	1.01288403	2.028275693	Down_tDCS
Bglap	-0.197953405	9.59E-01	0.00E+00	0.981571133	0	0	0	1.007793116	0	0	Down_tDCS
Bin1	0.208314028	2.01E-01	0.00E+00	79.50726181	73.49561719	74.97221666	81.06905974	85.66241483	89.13379464	95.32895758	Up_tDCS
Bmp1	-0.092395911	7.81E-01	0.00E+00	27.48399174	20.57877281	20.71600723	24.32071792	22.17144855	21.27056463	18.25448124	Down_tDCS
Bnip3	0.155085151	3.09E-01	0.00E+00	90.30454428	84.27497438	85.82345854	99.30959819	92.71696664	98.24975091	96.34309542	Up_tDCS
Braf	-0.657090421	2.85E-01	0.00E+00	6.870997934	6.859590938	13.81067149	4.053452987	5.038965578	8.10307224	6.084827079	Down_tDCS
C1r	0.276134158	5.28E-01	0.00E+00	11.7788536	11.75929875	12.82419495	12.16035896	11.08572427	21.27056463	14.19792985	Up_tDCS
C1s	0.244252162	7.26E-01	0.00E+00	4.907855667	4.899707813	4.932382675	4.053452987	5.038965578	8.10307224	6.084827079	Up_tDCS
Cabp4	-0.072904422	9.26E-01	0.00E+00	4.907855667	3.91976625	3.94590614	4.053452987	4.031172463	4.05153612	4.056551386	Down_tDCS
Cacna1a	-0.170495983	3.91E-01	0.00E+00	55.94955461	57.81655219	69.05335745	55.73497857	59.45979383	52.66996956	48.67861663	Down_tDCS
Cacna1b	-0.539685207	1.88E-01	0.00E+00	16.68670927	14.69912344	22.6889603	15.2004487	13.1013105	11.14172433	10.14137847	Down_tDCS
Cacna1c	-0.613935016	4.87E-01	0.00E+00	3.926284534	3.91976625	4.932382675	3.04008974	3.023379347	3.03865209	2.028275693	Down_tDCS
Cacna1d	-0.584547885	3.80E-01	0.00E+00	6.870997934	5.879649376	8.878288814	6.080179481	5.038965578	5.06442015	3.04241354	Down_tDCS
Cacna1g	-0.373018919	3.41E-01	0.00E+00	14.723567	16.65900656	23.67543684	15.2004487	15.11689674	13.16749239	13.18379201	Down_tDCS
Cacna1h	-0.373260092	4.83E-01	0.00E+00	10.79728247	9.799415626	11.83771842	7.093542728	12.09351739	10.1288403	4.056551386	Down_tDCS
Cacna2d1	-0.235478168	4.43E-01	0.00E+00	25.52084947	24.49853906	38.47258486	25.33408117	24.18703478	26.33498478	24.33930832	Down_tDCS
Cacna2d2	-0.291844437	4.55E-01	0.00E+00	15.70513814	15.679065	19.7295307	14.18708546	14.10910362	13.16749239	14.19792985	Down_tDCS
Cacna2d3	0.240684428	2.11E-01	0.00E+00	50.06012781	52.91684438	62.1480217	61.81515806	61.47538006	67.86323001	68.96137357	Up_tDCS
Cacnb2	-0.022350117	9.36E-01	0.00E+00	29.447134	29.39824688	30.58077258	30.4008974	28.21820724	30.3865209	28.3958597	Down_tDCS
Cacnb3	0.098392903	5.02E-01	0.00E+00	95.21239994	104.8537472	92.72879428	108.4298674	102.7948978	102.301287	104.4561982	Up_tDCS
Cacnb4	-0.3580364	2.29E-01	0.00E+00	32.3918474	25.47848063	37.48610833	28.37417091	24.18703478	23.29633269	23.32517047	Down_tDCS
Cacng2	-0.209914184	3.71E-01	0.00E+00	42.20755874	42.13748719	47.35087368	39.52116663	38.2961384	36.46382508	37.52310032	Down_tDCS
Cadps2	-0.052445877	7.95E-01	0.00E+00	53.98641234	49.97701969	62.1480217	51.68152559	51.3974489	54.69573762	55.77758156	Down_tDCS
Calb1	-0.083053099	7.31E-01	0.00E+00	36.31813194	42.13748719	45.37792061	44.58798286	35.27275905	39.50247717	36.50896248	Down_tDCS
Calb2	0.014488724	9.69E-01	0.00E+00	14.723567	18.61888969	17.75657763	18.24053844	17.13248297	16.20614448	17.24034339	Up_tDCS
Calca	0.057797712	9.19E-01	0.00E+00	6.870997934	7.839532501	7.89181228	7.093542728	10.07793116	6.07730418	8.113102772	Up_tDCS
Calcrl	0.393207846	6.40E-01	0.00E+00	3.926284534	2.939824688	2.959429605	5.066816234	4.031172463	3.03865209	5.070689233	Up_tDCS
Cald1	0.063757602	8.88E-01	0.00E+00	11.7788536	11.75929875	9.864765349	12.16035896	11.08572427	12.15460836	11.15551631	Up_tDCS
Calu	0.027207451	9.09E-01	0.00E+00	40.24441647	36.25783782	40.44553793	39.52116663	39.30393151	41.52824523	38.53723817	Up_tDCS
Camk1g	-0.075773178	7.47E-01	0.00E+00	40.24441647	44.09737032	40.44553793	38.50780338	40.31172463	38.48959314	40.56551386	Down_tDCS
Camk4	-0.209720705	4.71E-01	0.00E+00	27.48399174	28.41830532	34.52667872	26.34744442	24.18703478	26.33498478	27.38172186	Down_tDCS
Camkk2	-0.077354433	6.68E-01	0.00E+00	65.76526594	67.61596782	70.03983398	69.92206403	63.49096629	59.76015777	63.89068433	Down_tDCS
Camta1	-0.184896915	6.88E-01	0.00E+00	12.76042473	10.77935719	11.83771842	11.14699571	10.07793116	9.11595627	11.15551631	Down_tDCS
Cant1	-0.419531222	4.34E-01	0.00E+00	9.815711335	12.73924031	7.89181228	9.120269221	8.062344925	8.10307224	5.070689233	Down_tDCS
Capn1	-0.174390173	7.15E-01	0.00E+00	11.7788536	12.73924031	8.878288814	9.120269221	11.08572427	9.11595627	10.14137847	Down_tDCS
Capn2	0.037861326	8.53E-01	0.00E+00	50.06012781	51.93690282	50.31030328	49.65479909	52.40524202	52.66996956	53.74930587	Up_tDCS
Capn5	-0.173936847	5.53E-01	0.00E+00	27.48399174	28.41830532	30.58077258	25.33408117	28.21820724	25.32210075	23.32517047	Down_tDCS
Cask	-0.046732485	8.84E-01	0.00E+00	22.57613607	20.57877281	26.63486644	22.29399143	22.17144855	21.27056463	24.33930832	Down_tDCS
Casq1	0.627158742	6.76E-01	0.00E+00	0.981571133	0.979941563	0.986476535	1.013363247	2.015586231	1.01288403	2.028275693	Up_tDCS
Casq2	0.042505137	9.79E-01	0.00E+00	0.981571133	0.979941563	0.986476535	1.013363247	1.007793116	1.01288403	1.014137847	Up_tDCS
Casr	-0.78723643	6.49E-01	0.00E+00	0.981571133	1.959883125	0.986476535	0	1.007793116	1.01288403	1.014137847	Down_tDCS
Cast	-0.259395922	5.24E-01	0.00E+00	17.6682804	12.73924031	17.75657763	13.17372221	11.08572427	16.20614448	13.18379201	Down_tDCS
Catsper2	-0.050670008	9.51E-01	0.00E+00	3.926284534	3.91976625	3.94590614	3.04008974	4.031172463	4.05153612	4.056551386	Down_tDCS
Cav1	0.118330236	6.90E-01	0.00E+00	29.447134	26.45842219	21.70248377	28.37417091	27.21041412	28.36075284	28.3958597	Up_tDCS
Cblb	-0.302592132	6.43E-01	0.00E+00	5.889426801	5.879649376	7.89181228	5.066816234	6.046758694	5.06442015	5.070689233	Down_tDCS
Ccbe1	-0.373367914	8.09E-01	0.00E+00	0.981571133	0.979941563	1.97295307	1.013363247	1.007793116	1.01288403	1.014137847	Down_tDCS
Cckbr	-0.028991407	9.05E-01	0.00E+00	42.20755874	36.25783782	38.47258486	39.52116663	39.30393151	38.48959314	35.49482463	Down_tDCS
Ccl19	0.743790734	4.84E-01	0.00E+00	1.963142267	2.939824688	0.986476535	5.066816234	3.023379347	3.03865209	2.028275693	Up_tDCS
Ccl2	0.797063197	5.65E-01	0.00E+00	0.981571133	0.979941563	1.97295307	1.013363247	1.007793116	6.07730418	1.014137847	Up_tDCS
Ccl3	0.628222303	7.54E-01	0.00E+00	0	0.979941563	0.986476535	1.013363247	0	2.02576806	1.014137847	Up_tDCS
Ccl4	0.948570286	5.96E-01	0.00E+00	0.981571133	0	0.986476535	1.013363247	1.007793116	2.02576806	1.014137847	Up_tDCS
Ccl5	-0.371723413	7.91E-01	0.00E+00	1.963142267	1.959883125	0.986476535	1.013363247	1.007793116	2.02576806	1.014137847	Down_tDCS
Ccl7	1.211542863	5.22E-01	0.00E+00	0.981571133	0	0.986476535	0	1.007793116	4.05153612	1.014137847	Up_tDCS
Ccnd1	0.003029379	9.94E-01	0.00E+00	11.7788536	12.73924031	11.83771842	12.16035896	12.09351739	12.15460836	12.16965416	Up_tDCS
Ccr10	0.112349607	9.30E-01	0.00E+00	1.963142267	0.979941563	1.97295307	2.026726494	2.015586231	1.01288403	2.028275693	Up_tDCS
Ccr5	0.737379845	1.85E-01	0.00E+00	5.889426801	6.859590938	5.91885921	8.106905974	9.070138041	10.1288403	14.19792985	Up_tDCS
Ccrl2	0.042505137	9.79E-01	0.00E+00	0.981571133	0.979941563	0.986476535	1.013363247	1.007793116	1.01288403	1.014137847	Up_tDCS
Cd24	0.069228462	7.43E-01	0.00E+00	47.11541441	53.89678594	44.39144407	49.65479909	49.38186267	51.65708553	52.73516802	Up_tDCS
Cd320	0.06808937	8.12E-01	0.00E+00	27.48399174	28.41830532	26.63486644	28.37417091	29.22600035	27.34786881	30.4241354	Up_tDCS
Cd38	0.171801661	7.49E-01	0.00E+00	8.834140201	7.839532501	6.905335745	8.106905974	10.07793116	8.10307224	9.127240619	Up_tDCS
Cd4	0.167854402	7.67E-01	0.00E+00	5.889426801	7.839532501	7.89181228	6.080179481	9.070138041	8.10307224	9.127240619	Up_tDCS
Cd40	0.43518974	7.48E-01	0.00E+00	0.981571133	1.959883125	0.986476535	1.013363247	2.015586231	2.02576806	2.028275693	Up_tDCS
Cd55	0.212506699	8.51E-01	0.00E+00	1.963142267	1.959883125	1.97295307	2.026726494	2.015586231	3.03865209	2.028275693	Up_tDCS
Cd84	0.458320283	6.27E-01	0.00E+00	0.981571133	4.899707813	2.959429605	3.04008974	3.023379347	3.03865209	7.098964926	Up_tDCS
Cdh10	-0.100280859	7.47E-01	0.00E+00	23.5577072	24.49853906	27.62134298	26.34744442	23.17924166	23.29633269	21.29689478	Down_tDCS
Cdh12	-0.498820628	4.31E-01	0.00E+00	5.889426801	5.879649376	11.83771842	6.080179481	5.038965578	6.07730418	5.070689233	Down_tDCS
Cdh13	0.013875416	9.49E-01	0.00E+00	43.18912987	47.037195	47.35087368	49.65479909	45.35069021	45.57978135	44.62206525	Up_tDCS
Cdh15	0.068419734	9.26E-01	0.00E+00	4.907855667	4.899707813	3.94590614	5.066816234	4.031172463	5.06442015	5.070689233	Up_tDCS
Cdh2	-0.027617116	9.01E-01	0.00E+00	45.15227214	45.07731188	44.39144407	44.58798286	44.34289709	44.56689732	42.59378956	Down_tDCS
Cdh3	-0.110634127	9.36E-01	0.00E+00	0.981571133	0.979941563	2.959429605	1.013363247	1.007793116	3.03865209	1.014137847	Down_tDCS
Cdh5	0.18216155	6.90E-01	0.00E+00	9.815711335	11.75929875	9.864765349	12.16035896	12.09351739	11.14172433	12.16965416	Up_tDCS
Cdh7	-0.247184563	5.63E-01	0.00E+00	12.76042473	12.73924031	17.75657763	13.17372221	10.07793116	13.16749239	12.16965416	Down_tDCS
Cdh9	-0.316382344	5.88E-01	0.00E+00	6.870997934	6.859590938	10.85124188	7.093542728	6.046758694	7.09018821	6.084827079	Down_tDCS
Cdk5	0.115328744	4.55E-01	0.00E+00	83.43354634	90.15462376	82.86402894	93.22941871	90.70138041	94.19821479	92.28654404	Up_tDCS
Cdk5r1	-0.095841268	5.79E-01	0.00E+00	72.63626388	73.49561719	76.94516973	76.00224351	69.53772498	68.87611404	63.89068433	Down_tDCS
Ceacam1	-0.371934231	8.10E-01	0.00E+00	0.981571133	1.959883125	0.986476535	1.013363247	1.007793116	1.01288403	1.014137847	Down_tDCS
Celsr2	-0.197360316	3.25E-01	0.00E+00	55.94955461	54.87672751	64.12097477	52.69488883	51.3974489	50.6442015	48.67861663	Down_tDCS
Cgref1	0.00904686	9.71E-01	0.00E+00	33.37341854	39.1976625	34.52667872	35.46771364	38.2961384	34.43805702	35.49482463	Up_tDCS
Chrna4	-0.132471222	5.60E-01	0.00E+00	44.17070101	43.11742875	48.33735021	41.54789312	43.33510397	40.5153612	39.55137602	Down_tDCS
Chrna7	-0.373355173	6.26E-01	0.00E+00	3.926284534	3.91976625	7.89181228	4.053452987	4.031172463	4.05153612	4.056551386	Down_tDCS
Chrnb2	-0.171633882	5.16E-01	0.00E+00	34.35498967	32.33807157	38.47258486	32.4276239	31.24158659	30.3865209	30.4241354	Down_tDCS
Cib2	-0.033022419	9.03E-01	0.00E+00	29.447134	33.31801313	33.54020219	28.37417091	29.22600035	35.45094105	32.45241109	Down_tDCS
Clic2	-0.371934231	8.10E-01	0.00E+00	0.981571133	1.959883125	0.986476535	1.013363247	1.007793116	1.01288403	1.014137847	Down_tDCS
Clic4	0.011758219	9.55E-01	0.00E+00	53.98641234	50.95696126	46.36439714	49.65479909	55.42862136	45.57978135	52.73516802	Up_tDCS
Cln3	-0.097911171	7.76E-01	0.00E+00	20.6129938	20.57877281	19.7295307	18.24053844	20.15586231	17.21902851	20.28275693	Down_tDCS
Clstn2	-0.420623652	1.70E-01	0.00E+00	27.48399174	26.45842219	36.49963179	24.32071792	21.16365543	21.27056463	23.32517047	Down_tDCS
Cmklr1	0.042505983	9.71E-01	0.00E+00	1.963142267	1.959883125	1.97295307	2.026726494	2.015586231	2.02576806	2.028275693	Up_tDCS
Cnn3	0.186427194	2.50E-01	0.00E+00	82.45197521	85.25491595	69.05335745	91.20269221	87.67800106	94.19821479	86.20171696	Up_tDCS
Cnr1	-0.099511229	6.84E-01	0.00E+00	40.24441647	37.23777938	40.44553793	39.52116663	34.26496593	37.47670911	35.49482463	Down_tDCS
Colec11	-0.082628089	9.33E-01	0.00E+00	3.926284534	2.939824688	1.97295307	3.04008974	3.023379347	2.02576806	3.04241354	Down_tDCS
Coro1a	0.144767158	3.46E-01	0.00E+00	85.39668861	92.11450688	86.80993508	92.21605546	94.73255287	107.3657072	95.32895758	Up_tDCS
Cpne3	-0.069930664	8.88E-01	0.00E+00	9.815711335	9.799415626	9.864765349	9.120269221	9.070138041	9.11595627	10.14137847	Down_tDCS
Cps1	1.523394096	4.75E-01	0.00E+00	0.981571133	0	0	1.013363247	1.007793116	1.01288403	1.014137847	Up_tDCS
Crb2	0.042505137	9.79E-01	0.00E+00	0.981571133	0.979941563	0.986476535	1.013363247	1.007793116	1.01288403	1.014137847	Up_tDCS
Creld1	0.05341399	7.47E-01	0.00E+00	78.52569068	77.41538345	72.99926359	81.06905974	73.56889744	81.0307224	81.13102772	Up_tDCS
Crh	-0.202552037	6.81E-01	0.00E+00	9.815711335	10.77935719	10.85124188	10.13363247	8.062344925	10.1288403	8.113102772	Down_tDCS
Crhbp	0.078315058	7.80E-01	0.00E+00	27.48399174	31.35813	29.59429605	35.46771364	26.20262101	30.3865209	32.45241109	Up_tDCS
Crhr1	-0.041397566	9.04E-01	0.00E+00	19.63142267	20.57877281	20.71600723	20.26726494	21.16365543	17.21902851	20.28275693	Down_tDCS
Crp	0.042505137	9.79E-01	0.00E+00	0.981571133	0.979941563	0.986476535	1.013363247	1.007793116	1.01288403	1.014137847	Up_tDCS
Cth	0.252116442	6.32E-01	0.00E+00	8.834140201	7.839532501	6.905335745	9.120269221	9.070138041	10.1288403	9.127240619	Up_tDCS
Ctnnb1	0.086422943	5.57E-01	0.00E+00	95.21239994	94.07439001	96.67470042	103.3630512	101.7871047	101.288403	98.37137112	Up_tDCS
Cul5	-0.208028655	6.81E-01	0.00E+00	7.852569068	8.819474063	15.78362456	10.13363247	8.062344925	10.1288403	9.127240619	Down_tDCS
Cx3cr1	0.195972023	4.90E-01	0.00E+00	27.48399174	32.33807157	25.64838991	28.37417091	32.2493797	30.3865209	39.55137602	Up_tDCS
Cxcl10	2.85085071	3.51E-02	0.00E+00	0.981571133	0.979941563	0.986476535	1.013363247	1.007793116	23.29633269	3.04241354	Up_tDCS
Cxcl13	1.845741499	3.62E-01	0.00E+00	0	0	0.986476535	1.013363247	1.007793116	1.01288403	2.028275693	Up_tDCS
Cxcr4	0.087189604	9.31E-01	0.00E+00	2.9447134	2.939824688	1.97295307	2.026726494	3.023379347	3.03865209	3.04241354	Up_tDCS
Cyba	0.590023813	1.30E-01	0.00E+00	12.76042473	13.71918188	11.83771842	16.21381195	20.15586231	22.28344866	18.25448124	Up_tDCS
D2hgdh	-0.26350828	5.01E-01	0.00E+00	16.68670927	17.63894813	15.78362456	12.16035896	14.10910362	14.18037642	15.2120677	Down_tDCS
Dag1	-0.112762711	5.98E-01	0.00E+00	50.06012781	47.037195	52.28325635	46.61470935	47.36627644	44.56689732	45.63620309	Down_tDCS
Dapk1	-0.267479465	4.43E-01	0.00E+00	20.6129938	18.61888969	25.64838991	19.25390169	18.14027608	17.21902851	17.24034339	Down_tDCS
Dapk2	0.259621947	6.55E-01	0.00E+00	6.870997934	5.879649376	6.905335745	8.106905974	8.062344925	7.09018821	8.113102772	Up_tDCS
Dchs1	-0.050932902	9.61E-01	0.00E+00	1.963142267	2.939824688	2.959429605	1.013363247	3.023379347	3.03865209	3.04241354	Down_tDCS
Ddit3	0.036202248	8.53E-01	0.00E+00	53.00484121	59.77643532	55.24268596	52.69488883	57.44420759	60.7730418	58.8199951	Up_tDCS
Dgkb	-0.468167775	2.79E-01	0.00E+00	12.76042473	13.71918188	19.7295307	10.13363247	12.09351739	10.1288403	12.16965416	Down_tDCS
Dkk1	0.042505137	9.79E-01	0.00E+00	0.981571133	0.979941563	0.986476535	1.013363247	1.007793116	1.01288403	1.014137847	Up_tDCS
Dlk1	-0.083541896	9.32E-01	0.00E+00	1.963142267	2.939824688	3.94590614	3.04008974	3.023379347	2.02576806	3.04241354	Down_tDCS
Dll1	-0.137890274	8.41E-01	0.00E+00	5.889426801	5.879649376	4.932382675	5.066816234	5.038965578	5.06442015	5.070689233	Down_tDCS
Dll4	0.043186126	9.53E-01	0.00E+00	4.907855667	6.859590938	2.959429605	4.053452987	5.038965578	6.07730418	5.070689233	Up_tDCS
Drd2	-0.294666504	6.70E-01	0.00E+00	5.889426801	4.899707813	6.905335745	5.066816234	4.031172463	5.06442015	5.070689233	Down_tDCS
Drd5	-0.373079382	8.39E-01	0.00E+00	0.981571133	0.979941563	0.986476535	1.013363247	1.007793116	1.01288403	0	Down_tDCS
Dusp1	0.228386015	2.27E-01	0.00E+00	63.80212367	62.71626001	52.28325635	69.92206403	65.50655252	81.0307224	62.87654649	Up_tDCS
Dyrk2	-0.050619502	9.21E-01	0.00E+00	8.834140201	8.819474063	9.864765349	9.120269221	8.062344925	9.11595627	9.127240619	Down_tDCS
Dysf	0.213721677	9.20E-01	0.00E+00	0.981571133	0.979941563	0	0	1.007793116	1.01288403	1.014137847	Up_tDCS
Edem1	-0.087318132	8.56E-01	0.00E+00	9.815711335	9.799415626	11.83771842	10.13363247	10.07793116	9.11595627	10.14137847	Down_tDCS
Edem2	-0.026078882	9.41E-01	0.00E+00	21.59456494	19.59883125	16.77010109	19.25390169	17.13248297	18.23191254	21.29689478	Down_tDCS
Edn1	-0.031388787	9.67E-01	0.00E+00	2.9447134	6.859590938	4.932382675	3.04008974	5.038965578	6.07730418	5.070689233	Down_tDCS
Edn3	0.075919005	9.30E-01	0.00E+00	3.926284534	4.899707813	1.97295307	4.053452987	3.023379347	4.05153612	4.056551386	Up_tDCS
Ednra	-0.371531806	7.91E-01	0.00E+00	1.963142267	1.959883125	0.986476535	1.013363247	1.007793116	1.01288403	2.028275693	Down_tDCS
Ednrb	0.074071724	7.60E-01	0.00E+00	36.31813194	38.21772094	36.49963179	38.50780338	40.31172463	38.48959314	38.53723817	Up_tDCS
Efemp1	-0.218989827	8.48E-01	0.00E+00	2.9447134	2.939824688	2.959429605	2.026726494	0	2.02576806	6.084827079	Down_tDCS
Efemp2	0.002524506	9.94E-01	0.00E+00	20.6129938	21.55871438	20.71600723	22.29399143	21.16365543	20.2576806	20.28275693	Up_tDCS
Efhc1	0.08638667	9.33E-01	0.00E+00	1.963142267	1.959883125	3.94590614	2.026726494	2.015586231	4.05153612	3.04241354	Up_tDCS
Efhd1	0.050605434	8.21E-01	0.00E+00	47.11541441	45.07731188	40.44553793	44.58798286	46.35848332	42.54112926	49.69275448	Up_tDCS
Egf	0.21106833	9.28E-01	0.00E+00	0.981571133	0	0.986476535	0	1.007793116	0	2.028275693	Up_tDCS
Egfr	-0.372883089	7.16E-01	0.00E+00	2.9447134	2.939824688	2.959429605	2.026726494	3.023379347	2.02576806	2.028275693	Down_tDCS
Ehd3	0.005963849	9.73E-01	0.00E+00	63.80212367	65.65608469	67.08040438	65.86861104	65.50655252	64.82457792	66.93309787	Up_tDCS
Eif2ak3	-0.124678771	7.51E-01	0.00E+00	15.70513814	14.69912344	16.77010109	14.18708546	14.10910362	14.18037642	15.2120677	Down_tDCS
Enpp1	-0.179665954	8.17E-01	0.00E+00	4.907855667	4.899707813	3.94590614	4.053452987	4.031172463	4.05153612	4.056551386	Down_tDCS
Entpd6	0.016177392	9.38E-01	0.00E+00	50.06012781	49.97701969	49.32382675	49.65479909	50.38965578	50.6442015	50.70689233	Up_tDCS
Epdr1	0.08202746	6.13E-01	0.00E+00	76.56254841	79.37526657	82.86402894	88.16260247	79.61565614	90.14667867	79.10275203	Up_tDCS
Erbb3	-0.298810412	4.41E-01	0.00E+00	21.59456494	16.65900656	17.75657763	12.16035896	20.15586231	12.15460836	16.22620554	Down_tDCS
Ewsr1	0.009872957	9.55E-01	0.00E+00	73.61783501	71.53573407	74.97221666	71.94879052	78.60786302	62.79880986	82.14516557	Up_tDCS
Ezr	0.099591927	6.24E-01	0.00E+00	51.04169894	50.95696126	50.31030328	57.76170507	51.3974489	55.70862165	52.73516802	Up_tDCS
F10	0.850340073	5.62E-01	0.00E+00	0.981571133	0.979941563	0.986476535	1.013363247	1.007793116	3.03865209	2.028275693	Up_tDCS
F12	-0.035190388	9.56E-01	0.00E+00	6.870997934	6.859590938	4.932382675	6.080179481	6.046758694	6.07730418	6.084827079	Down_tDCS
F2r	-0.171011145	6.32E-01	0.00E+00	18.64985154	20.57877281	19.7295307	16.21381195	20.15586231	15.19326045	18.25448124	Down_tDCS
F2rl1	-0.202128213	8.49E-01	0.00E+00	2.9447134	2.939824688	1.97295307	2.026726494	2.015586231	3.03865209	2.028275693	Down_tDCS
Fam20a	-0.149844586	8.24E-01	0.00E+00	4.907855667	6.859590938	5.91885921	6.080179481	4.031172463	6.07730418	5.070689233	Down_tDCS
Fam20c	0.010020309	9.68E-01	0.00E+00	37.29970307	38.21772094	34.52667872	36.48107689	37.28834528	35.45094105	38.53723817	Up_tDCS
Fas	0.042505137	9.79E-01	0.00E+00	0.981571133	0.979941563	0.986476535	1.013363247	1.007793116	1.01288403	1.014137847	Up_tDCS
Fat1	-0.050812978	9.31E-01	0.00E+00	6.870997934	8.819474063	7.89181228	6.080179481	10.07793116	4.05153612	10.14137847	Down_tDCS
Fat3	-0.109810818	9.05E-01	0.00E+00	2.9447134	2.939824688	3.94590614	3.04008974	3.023379347	3.03865209	3.04241354	Down_tDCS
Fat4	0.042505983	9.71E-01	0.00E+00	1.963142267	1.959883125	1.97295307	2.026726494	2.015586231	2.02576806	2.028275693	Up_tDCS
Fbln1	0.042675338	8.89E-01	0.00E+00	24.53927834	26.45842219	22.6889603	26.34744442	24.18703478	24.30921672	26.36758401	Up_tDCS
Fbln2	-1.095460086	7.16E-01	0.00E+00	0.981571133	0	0.986476535	0	1.007793116	0	0	Down_tDCS
Fbn1	-0.109574624	9.35E-01	0.00E+00	1.963142267	0.979941563	1.97295307	1.013363247	1.007793116	2.02576806	2.028275693	Down_tDCS
Fgf1	-0.373367914	8.09E-01	0.00E+00	0.981571133	0.979941563	1.97295307	1.013363247	1.007793116	1.01288403	1.014137847	Down_tDCS
Fgf14	-0.207241789	6.45E-01	0.00E+00	10.79728247	10.77935719	18.74305416	12.16035896	13.1013105	10.1288403	11.15551631	Down_tDCS
Fgf2	-0.083267092	8.76E-01	0.00E+00	8.834140201	8.819474063	8.878288814	9.120269221	10.07793116	8.10307224	6.084827079	Down_tDCS
Fhl2	-0.029690555	8.83E-01	0.00E+00	51.04169894	54.87672751	55.24268596	53.70825208	53.41303513	54.69573762	48.67861663	Down_tDCS
Fkbp10	0.158079846	8.01E-01	0.00E+00	5.889426801	5.879649376	5.91885921	7.093542728	6.046758694	6.07730418	7.098964926	Up_tDCS
Fkbp14	0.058132084	9.17E-01	0.00E+00	7.852569068	6.859590938	7.89181228	7.093542728	7.05455181	8.10307224	9.127240619	Up_tDCS
Fos	0.635403307	1.18E-02	0.00E+00	30.42870514	29.39824688	31.56724912	48.64143585	37.28834528	48.61843344	54.76344371	Up_tDCS
Fstl1	-0.057413811	8.43E-01	0.00E+00	29.447134	26.45842219	28.60781951	26.34744442	28.21820724	27.34786881	26.36758401	Down_tDCS
Fus	0.139507616	3.46E-01	0.00E+00	95.21239994	91.13456532	92.72879428	107.4165042	100.7793116	102.301287	99.38550896	Up_tDCS
Fxyd5	0.237646365	4.23E-01	0.00E+00	22.57613607	27.43836375	24.66191337	26.34744442	27.21041412	32.41228896	31.43827324	Up_tDCS
Fyn	0.063624056	6.86E-01	0.00E+00	83.43354634	86.23485751	80.89107587	85.12251273	86.67020795	86.09514255	91.27240619	Up_tDCS
Fzd2	-0.058313447	8.96E-01	0.00E+00	13.74199587	12.73924031	9.864765349	12.16035896	13.1013105	11.14172433	10.14137847	Down_tDCS
Fzd4	-0.12482836	8.62E-01	0.00E+00	5.889426801	4.899707813	4.932382675	5.066816234	6.046758694	4.05153612	4.056551386	Down_tDCS
Fzd6	-0.179557328	8.73E-01	0.00E+00	1.963142267	2.939824688	1.97295307	2.026726494	2.015586231	2.02576806	2.028275693	Down_tDCS
G6pd	0.084246069	6.37E-01	0.00E+00	63.80212367	65.65608469	63.13449824	67.89533754	68.52993187	65.83746195	69.97551141	Up_tDCS
Gal	-0.284042463	7.20E-01	0.00E+00	8.834140201	4.899707813	1.97295307	5.066816234	4.031172463	3.03865209	5.070689233	Down_tDCS
Galr2	-0.010016531	9.87E-01	0.00E+00	6.870997934	6.859590938	6.905335745	7.093542728	7.05455181	7.09018821	6.084827079	Down_tDCS
Gas6	0.062930682	6.75E-01	0.00E+00	92.26768654	92.11450688	91.74231775	96.26950845	92.71696664	99.26263494	96.34309542	Up_tDCS
Gata2	0.168422494	8.40E-01	0.00E+00	2.9447134	4.899707813	2.959429605	4.053452987	4.031172463	4.05153612	4.056551386	Up_tDCS
Gch1	0.627051495	7.38E-01	0.00E+00	0	0.979941563	0.986476535	1.013363247	1.007793116	1.01288403	1.014137847	Up_tDCS
Ghrh	1.523394095	4.75E-01	0.00E+00	0	0.979941563	0	1.013363247	1.007793116	1.01288403	1.014137847	Up_tDCS
Ghrl	-0.832054784	4.07E-01	0.00E+00	2.9447134	3.91976625	3.94590614	2.026726494	2.015586231	2.02576806	2.028275693	Down_tDCS
Gipr	0.255352154	7.62E-01	0.00E+00	4.907855667	2.939824688	2.959429605	5.066816234	5.038965578	5.06442015	2.028275693	Up_tDCS
Gja4	0.141703068	8.48E-01	0.00E+00	3.926284534	4.899707813	4.932382675	6.080179481	6.046758694	5.06442015	3.04241354	Up_tDCS
Gjc2	-0.064482922	7.51E-01	0.00E+00	70.67312161	62.71626001	48.33735021	56.74834182	61.47538006	50.6442015	62.87654649	Down_tDCS
Glrb	0.025372449	8.69E-01	0.00E+00	90.30454428	83.29503282	98.64765349	92.21605546	90.70138041	94.19821479	92.28654404	Up_tDCS
Gna13	-0.005880313	9.89E-01	0.00E+00	13.74199587	10.77935719	12.82419495	11.14699571	13.1013105	12.15460836	13.18379201	Down_tDCS
Gnptab	-0.150329279	6.57E-01	0.00E+00	20.6129938	19.59883125	24.66191337	20.26726494	19.1480692	19.24479657	19.26861908	Down_tDCS
Gpd2	-0.209295337	5.95E-01	0.00E+00	15.70513814	15.679065	17.75657763	12.16035896	16.12468985	15.19326045	13.18379201	Down_tDCS
Gpr17	-0.084930609	7.24E-01	0.00E+00	45.15227214	44.09737032	35.51315526	40.53452987	41.31951774	34.43805702	40.56551386	Down_tDCS
Grin2a	0.141139433	8.52E-01	0.00E+00	3.926284534	2.939824688	6.905335745	6.080179481	5.038965578	6.07730418	3.04241354	Up_tDCS
Grin2b	-0.460374471	5.33E-01	0.00E+00	4.907855667	4.899707813	6.905335745	4.053452987	4.031172463	4.05153612	4.056551386	Down_tDCS
Grin2d	-0.21227456	7.62E-01	0.00E+00	5.889426801	4.899707813	5.91885921	5.066816234	5.038965578	5.06442015	4.056551386	Down_tDCS
Grm1	-0.15023851	7.42E-01	0.00E+00	11.7788536	10.77935719	12.82419495	11.14699571	10.07793116	11.14172433	10.14137847	Down_tDCS
Grm2	-0.01708843	9.54E-01	0.00E+00	30.42870514	30.37818844	23.67543684	33.44098714	24.18703478	28.36075284	25.35344616	Down_tDCS
Grm3	-0.076688315	7.51E-01	0.00E+00	45.15227214	37.23777938	38.47258486	36.48107689	41.31951774	36.46382508	38.53723817	Down_tDCS
Grm5	-0.336938743	3.08E-01	0.00E+00	24.53927834	20.57877281	32.55372565	22.29399143	21.16365543	20.2576806	18.25448124	Down_tDCS
Grm6	-0.372751899	8.39E-01	0.00E+00	0.981571133	0.979941563	0.986476535	1.013363247	1.007793116	0	1.014137847	Down_tDCS
Grm7	-0.109616978	7.11E-01	0.00E+00	27.48399174	25.47848063	30.58077258	27.36080766	25.19482789	24.30921672	26.36758401	Down_tDCS
Gsk3b	-0.207753151	3.91E-01	0.00E+00	41.22598761	37.23777938	51.29677982	39.52116663	37.28834528	36.46382508	36.50896248	Down_tDCS
Gstm2	0.019874105	9.77E-01	0.00E+00	4.907855667	4.899707813	5.91885921	6.080179481	4.031172463	5.06442015	6.084827079	Up_tDCS
Gsto1	0.125414365	4.16E-01	0.00E+00	85.39668861	88.19474063	83.85050547	94.24278195	97.75593222	94.19821479	88.22999265	Up_tDCS
Gtf2i	0.094506308	5.42E-01	0.00E+00	85.39668861	86.23485751	82.86402894	88.16260247	90.70138041	91.1595627	92.28654404	Up_tDCS
Hcrt	-1.675329035	6.01E-01	0.00E+00	0	2.939824688	0	0	1.007793116	0	0	Down_tDCS
Hcrtr1	-0.51022351	5.98E-01	0.00E+00	2.9447134	4.899707813	2.959429605	2.026726494	4.031172463	2.02576806	2.028275693	Down_tDCS
Hcrtr2	-0.110418546	9.34E-01	0.00E+00	1.963142267	0.979941563	1.97295307	1.013363247	2.015586231	2.02576806	1.014137847	Down_tDCS
Hdac4	-0.538047505	2.95E-01	0.00E+00	13.74199587	9.799415626	12.82419495	10.13363247	11.08572427	4.05153612	8.113102772	Down_tDCS
Herpud1	0.037920394	8.52E-01	0.00E+00	53.98641234	50.95696126	50.31030328	54.72161533	55.42862136	50.6442015	51.72103017	Up_tDCS
Homer2	-0.11879772	8.27E-01	0.00E+00	7.852569068	8.819474063	8.878288814	8.106905974	8.062344925	6.07730418	9.127240619	Down_tDCS
Homer3	-0.092185003	7.78E-01	0.00E+00	24.53927834	24.49853906	19.7295307	21.28062818	21.16365543	19.24479657	24.33930832	Down_tDCS
Hpcal1	0.049527807	8.47E-01	0.00E+00	32.3918474	35.27789625	33.54020219	36.48107689	34.26496593	35.45094105	33.46654894	Up_tDCS
Hpgds	0.042505137	9.79E-01	0.00E+00	0.981571133	0.979941563	0.986476535	1.013363247	1.007793116	1.01288403	1.014137847	Up_tDCS
Hrc	0.364572629	8.16E-01	0.00E+00	0.981571133	0.979941563	0.986476535	1.013363247	1.007793116	2.02576806	1.014137847	Up_tDCS
Hspa2	-0.024556225	9.51E-01	0.00E+00	14.723567	14.69912344	13.81067149	15.2004487	14.10910362	14.18037642	13.18379201	Down_tDCS
Htr1b	-0.257419498	6.63E-01	0.00E+00	7.852569068	5.879649376	9.864765349	8.106905974	6.046758694	6.07730418	6.084827079	Down_tDCS
Htr2a	-0.476134338	3.97E-01	0.00E+00	8.834140201	6.859590938	12.82419495	8.106905974	6.046758694	7.09018821	6.084827079	Down_tDCS
Htr2c	-0.004619631	9.92E-01	0.00E+00	9.815711335	10.77935719	9.864765349	13.17372221	9.070138041	8.10307224	10.14137847	Down_tDCS
Icam1	0.212404065	7.67E-01	0.00E+00	3.926284534	4.899707813	4.932382675	5.066816234	5.038965578	6.07730418	5.070689233	Up_tDCS
Igf1	-0.372118545	7.37E-01	0.00E+00	1.963142267	2.939824688	2.959429605	3.04008974	1.007793116	2.02576806	2.028275693	Down_tDCS
Ihh	-0.371418602	8.40E-01	0.00E+00	0.981571133	0.979941563	0.986476535	1.013363247	0	1.01288403	1.014137847	Down_tDCS
Il1rapl1	-0.594420594	6.29E-01	0.00E+00	2.9447134	1.959883125	1.97295307	1.013363247	1.007793116	2.02576806	2.028275693	Down_tDCS
Immt	0.015438203	9.39E-01	0.00E+00	50.06012781	51.93690282	57.21563903	53.70825208	54.42082825	52.66996956	53.74930587	Up_tDCS
Iqcb1	-0.007467292	9.82E-01	0.00E+00	19.63142267	23.5185975	21.70248377	22.29399143	20.15586231	24.30921672	19.26861908	Down_tDCS
Iqgap1	0.264394159	6.72E-01	0.00E+00	6.870997934	3.91976625	6.905335745	7.093542728	8.062344925	7.09018821	6.084827079	Up_tDCS
Itpkc	-0.109519654	7.99E-01	0.00E+00	11.7788536	13.71918188	13.81067149	12.16035896	12.09351739	11.14172433	13.18379201	Down_tDCS
Itpr1	-0.220962375	3.07E-01	0.00E+00	53.00484121	47.037195	68.06688091	49.65479909	52.40524202	46.59266538	43.6079274	Down_tDCS
Itpr3	0.62794237	6.02E-01	0.00E+00	0.981571133	2.939824688	0.986476535	3.04008974	3.023379347	3.03865209	1.014137847	Up_tDCS
Itsn1	-0.461586898	2.01E-01	0.00E+00	20.6129938	20.57877281	24.66191337	16.21381195	16.12468985	19.24479657	12.16965416	Down_tDCS
Jag1	-0.179754739	8.73E-01	0.00E+00	2.9447134	1.959883125	1.97295307	2.026726494	2.015586231	2.02576806	2.028275693	Down_tDCS
Jag2	0.0528623	9.06E-01	0.00E+00	12.76042473	10.77935719	10.85124188	12.16035896	11.08572427	13.16749239	11.15551631	Up_tDCS
Jak2	-0.209109648	5.96E-01	0.00E+00	15.70513814	14.69912344	18.74305416	14.18708546	12.09351739	15.19326045	15.2120677	Down_tDCS
Jph1	-0.302693819	6.46E-01	0.00E+00	6.870997934	4.899707813	7.89181228	6.080179481	6.046758694	5.06442015	4.056551386	Down_tDCS
Jsrp1	0.042505137	9.79E-01	0.00E+00	0.981571133	0.979941563	0.986476535	1.013363247	1.007793116	1.01288403	1.014137847	Up_tDCS
Jun	0.053903194	7.51E-01	0.00E+00	77.54411954	76.43544188	66.09392784	78.02897	71.55331121	79.00495434	76.06033849	Up_tDCS
Junb	0.31143361	1.20E-01	0.00E+00	55.94955461	47.037195	49.32382675	66.88197429	56.43641448	69.88899807	58.8199951	Up_tDCS
Kcna5	0.042505983	9.71E-01	0.00E+00	1.963142267	1.959883125	1.97295307	2.026726494	2.015586231	2.02576806	2.028275693	Up_tDCS
Kcne2	-0.424964807	5.72E-01	0.00E+00	5.889426801	3.91976625	18.74305416	5.066816234	4.031172463	16.20614448	3.04241354	Down_tDCS
Kcnk3	-0.223250975	5.49E-01	0.00E+00	17.6682804	17.63894813	18.74305416	15.2004487	16.12468985	15.19326045	15.2120677	Down_tDCS
Kcnma1	-0.147795676	6.42E-01	0.00E+00	23.5577072	21.55871438	30.58077258	23.30735468	23.17924166	21.27056463	23.32517047	Down_tDCS
Kcnn2	-0.07398984	7.97E-01	0.00E+00	28.46556287	28.41830532	28.60781951	27.36080766	26.20262101	28.36075284	26.36758401	Down_tDCS
Kcnn3	-0.235079686	8.04E-01	0.00E+00	3.926284534	2.939824688	2.959429605	3.04008974	3.023379347	3.03865209	2.028275693	Down_tDCS
Kcnn4	0.364572629	8.16E-01	0.00E+00	0.981571133	0.979941563	0.986476535	1.013363247	1.007793116	2.02576806	1.014137847	Up_tDCS
Kcnq3	-0.430737871	3.00E-01	0.00E+00	15.70513814	12.73924031	21.70248377	14.18708546	12.09351739	12.15460836	11.15551631	Down_tDCS
Kcnq4	-0.37195175	6.61E-01	0.00E+00	4.907855667	4.899707813	2.959429605	4.053452987	3.023379347	3.03865209	3.04241354	Down_tDCS
Kctd17	0.05591689	7.47E-01	0.00E+00	72.63626388	76.43544188	64.12097477	80.0556965	70.5455181	70.9018821	74.0320628	Up_tDCS
Kl	-0.054046688	9.68E-01	0.00E+00	0.981571133	0	10.85124188	1.013363247	1.007793116	12.15460836	1.014137847	Down_tDCS
Lat	-0.179625117	8.75E-01	0.00E+00	1.963142267	2.939824688	1.97295307	3.04008974	2.015586231	2.02576806	1.014137847	Down_tDCS
Lck	0.212506699	8.51E-01	0.00E+00	1.963142267	1.959883125	1.97295307	2.026726494	2.015586231	3.03865209	2.028275693	Up_tDCS
Lcp1	0.35537545	4.30E-01	0.00E+00	10.79728247	9.799415626	10.85124188	10.13363247	13.1013105	14.18037642	16.22620554	Up_tDCS
Ldlr	-0.105998947	7.48E-01	0.00E+00	24.53927834	20.57877281	22.6889603	23.30735468	20.15586231	18.23191254	22.31103262	Down_tDCS
Lef1	-0.009900233	9.89E-01	0.00E+00	3.926284534	4.899707813	4.932382675	4.053452987	4.031172463	5.06442015	5.070689233	Down_tDCS
Letm1	-0.086549144	6.82E-01	0.00E+00	51.04169894	47.037195	54.25620942	48.64143585	49.38186267	47.60554941	45.63620309	Down_tDCS
Lgals3	-0.019184292	9.77E-01	0.00E+00	3.926284534	5.879649376	7.89181228	6.080179481	5.038965578	6.07730418	6.084827079	Down_tDCS
Lgmn	0.187628205	2.47E-01	0.00E+00	75.58097728	81.3351497	72.99926359	81.06905974	87.67800106	88.12091061	92.28654404	Up_tDCS
Lmcd1	0.162697391	6.63E-01	0.00E+00	15.70513814	18.61888969	13.81067149	18.24053844	18.14027608	19.24479657	16.22620554	Up_tDCS
Loxl2	-0.787434992	6.48E-01	0.00E+00	0.981571133	0.979941563	1.97295307	1.013363247	0	1.01288403	1.014137847	Down_tDCS
Lpar1	-0.042758621	8.50E-01	0.00E+00	59.87583914	50.95696126	38.47258486	48.64143585	50.38965578	42.54112926	51.72103017	Down_tDCS
Lpar6	-0.265682057	7.47E-01	0.00E+00	3.926284534	3.91976625	4.932382675	4.053452987	3.023379347	3.03865209	4.056551386	Down_tDCS
Lrp1	0.021716802	9.20E-01	0.00E+00	45.15227214	46.05725344	46.36439714	44.58798286	47.36627644	48.61843344	45.63620309	Up_tDCS
Lrp1b	-0.07883581	8.71E-01	0.00E+00	10.79728247	9.799415626	9.864765349	9.120269221	10.07793116	10.1288403	9.127240619	Down_tDCS
Lrp4	-0.015498074	9.65E-01	0.00E+00	19.63142267	19.59883125	16.77010109	17.2271752	19.1480692	19.24479657	18.25448124	Down_tDCS
Lrp6	-0.241596881	7.00E-01	0.00E+00	6.870997934	5.879649376	7.89181228	6.080179481	6.046758694	6.07730418	5.070689233	Down_tDCS
Lrp8	-0.103727946	8.14E-01	0.00E+00	11.7788536	11.75929875	14.79714802	12.16035896	14.10910362	9.11595627	12.16965416	Down_tDCS
Ltbp2	0.627051495	7.38E-01	0.00E+00	0	0.979941563	0.986476535	1.013363247	1.007793116	1.01288403	1.014137847	Up_tDCS
Ltbp3	-0.177508394	5.73E-01	0.00E+00	25.52084947	24.49853906	24.66191337	23.30735468	22.17144855	20.2576806	22.31103262	Down_tDCS
Lyn	0.386654749	4.32E-01	0.00E+00	8.834140201	8.819474063	7.89181228	10.13363247	10.07793116	12.15460836	12.16965416	Up_tDCS
Man1b1	0.05632661	7.82E-01	0.00E+00	52.02327007	50.95696126	50.31030328	53.70825208	53.41303513	51.65708553	53.74930587	Up_tDCS
Map2	-0.079666629	6.34E-01	0.00E+00	80.48883294	73.49561719	94.70174735	78.02897	83.6468286	75.96630225	76.06033849	Down_tDCS
Map3k7	-0.237279345	5.08E-01	0.00E+00	18.64985154	19.59883125	21.70248377	18.24053844	17.13248297	14.18037642	18.25448124	Down_tDCS
Map6	0.035710937	8.37E-01	0.00E+00	69.69155048	69.57585094	68.06688091	73.97551702	67.52213875	70.9018821	70.98964926	Up_tDCS
Mapk7	0.003155492	9.94E-01	0.00E+00	11.7788536	13.71918188	10.85124188	12.16035896	12.09351739	12.15460836	12.16965416	Up_tDCS
Mapkapk3	0.11298723	7.85E-01	0.00E+00	12.76042473	14.69912344	11.83771842	13.17372221	15.11689674	14.18037642	14.19792985	Up_tDCS
Marcks	-0.090385467	6.90E-01	0.00E+00	50.06012781	46.05725344	40.44553793	44.58798286	39.30393151	43.55401329	43.6079274	Down_tDCS
Masp1	-0.056098473	8.36E-01	0.00E+00	35.3365608	34.29795469	30.58077258	36.48107689	29.22600035	35.45094105	27.38172186	Down_tDCS
Masp2	0.079737081	8.98E-01	0.00E+00	5.889426801	5.879649376	6.905335745	6.080179481	7.05455181	7.09018821	6.084827079	Up_tDCS
Matn4	0.095733051	8.06E-01	0.00E+00	16.68670927	17.63894813	11.83771842	16.21381195	14.10910362	17.21902851	18.25448124	Up_tDCS
Mcfd2	0.087935761	6.91E-01	0.00E+00	43.18912987	45.07731188	42.418491	45.60134611	45.35069021	49.63131747	44.62206525	Up_tDCS
Mcoln1	-0.045724091	8.13E-01	0.00E+00	57.91269687	57.81655219	58.20211556	55.73497857	56.43641448	54.69573762	57.80585725	Down_tDCS
Mef2a	-0.372918266	3.04E-01	0.00E+00	23.5577072	17.63894813	26.63486644	19.25390169	17.13248297	21.27056463	12.16965416	Down_tDCS
Mef2c	-0.115353096	4.93E-01	0.00E+00	83.43354634	73.49561719	94.70174735	83.09578624	77.60006991	77.99207031	70.98964926	Down_tDCS
Megf8	0.068161324	8.70E-01	0.00E+00	14.723567	11.75929875	14.79714802	16.21381195	11.08572427	13.16749239	17.24034339	Up_tDCS
Mgmt	-0.096689121	8.82E-01	0.00E+00	4.907855667	6.859590938	6.905335745	6.080179481	4.031172463	7.09018821	6.084827079	Down_tDCS
Mgp	0.274923301	2.46E-01	0.00E+00	34.35498967	38.21772094	38.47258486	44.58798286	41.31951774	50.6442015	42.59378956	Up_tDCS
Mip	0.101544107	8.73E-01	0.00E+00	5.889426801	6.859590938	4.932382675	6.080179481	7.05455181	6.07730418	6.084827079	Up_tDCS
Mknk1	-0.024521939	9.47E-01	0.00E+00	14.723567	20.57877281	18.74305416	18.24053844	16.12468985	19.24479657	17.24034339	Down_tDCS
Mtor	-0.106821808	7.19E-01	0.00E+00	26.5024206	25.47848063	30.58077258	25.33408117	26.20262101	25.32210075	25.35344616	Down_tDCS
Myh10	-0.10146459	6.49E-01	0.00E+00	47.11541441	42.13748719	53.26973289	46.61470935	46.35848332	43.55401329	40.56551386	Down_tDCS
Myh14	-0.031675804	9.66E-01	0.00E+00	6.870997934	2.939824688	4.932382675	4.053452987	5.038965578	4.05153612	6.084827079	Down_tDCS
Myh2	0.023518336	9.57E-01	0.00E+00	10.79728247	13.71918188	12.82419495	12.16035896	11.08572427	14.18037642	13.18379201	Up_tDCS
Myh6	-0.050437623	9.61E-01	0.00E+00	2.9447134	2.939824688	1.97295307	3.04008974	3.023379347	2.02576806	2.028275693	Down_tDCS
Myh7	0.042505137	9.79E-01	0.00E+00	0.981571133	0.979941563	0.986476535	1.013363247	1.007793116	1.01288403	1.014137847	Up_tDCS
Myh9	0.393157659	2.66E-01	0.00E+00	14.723567	18.61888969	15.78362456	21.28062818	20.15586231	22.28344866	22.31103262	Up_tDCS
Myl1	0.158791768	8.67E-01	0.00E+00	2.9447134	3.91976625	1.97295307	3.04008974	3.023379347	2.02576806	5.070689233	Up_tDCS
Myl9	0.129240124	6.41E-01	0.00E+00	29.447134	32.33807157	25.64838991	33.44098714	30.23379347	32.41228896	31.43827324	Up_tDCS
Myo10	0.034712566	9.29E-01	0.00E+00	15.70513814	15.679065	13.81067149	15.2004487	16.12468985	15.19326045	15.2120677	Up_tDCS
Myo1b	-0.238804405	5.92E-01	0.00E+00	11.7788536	10.77935719	17.75657763	11.14699571	12.09351739	12.15460836	10.14137847	Down_tDCS
Myo1c	0.122551055	8.36E-01	0.00E+00	3.926284534	9.799415626	7.89181228	9.120269221	6.046758694	7.09018821	9.127240619	Up_tDCS
Myo1d	-0.032577339	9.23E-01	0.00E+00	23.5577072	20.57877281	18.74305416	19.25390169	21.16365543	19.24479657	22.31103262	Down_tDCS
Myo1f	0.627523493	5.52E-01	0.00E+00	1.963142267	1.959883125	1.97295307	2.026726494	3.023379347	3.03865209	4.056551386	Up_tDCS
Myo5b	-0.372477821	6.09E-01	0.00E+00	4.907855667	5.879649376	5.91885921	5.066816234	4.031172463	3.03865209	5.070689233	Down_tDCS
Myo6	-0.13551143	6.56E-01	0.00E+00	32.3918474	25.47848063	24.66191337	25.33408117	28.21820724	22.28344866	24.33930832	Down_tDCS
Myo9b	-0.027862722	9.34E-01	0.00E+00	22.57613607	20.57877281	18.74305416	19.25390169	22.17144855	19.24479657	20.28275693	Down_tDCS
Ncan	-0.109490894	6.46E-01	0.00E+00	41.22598761	40.17760407	41.43201447	39.52116663	37.28834528	35.45094105	39.55137602	Down_tDCS
Nedd4	0.050541809	7.43E-01	0.00E+00	87.35983088	85.25491595	89.76936468	91.20269221	91.70917353	90.14667867	89.2441305	Up_tDCS
Nell1	-0.038864555	8.59E-01	0.00E+00	49.07855667	45.07731188	49.32382675	41.54789312	48.37406955	43.55401329	52.73516802	Down_tDCS
Nfatc2	-0.166362538	8.37E-01	0.00E+00	3.926284534	3.91976625	4.932382675	4.053452987	4.031172463	3.03865209	4.056551386	Down_tDCS
Ngfr	0.112293833	9.30E-01	0.00E+00	1.963142267	0.979941563	1.97295307	1.013363247	2.015586231	2.02576806	2.028275693	Up_tDCS
Nid1	-0.284934349	7.02E-01	0.00E+00	5.889426801	4.899707813	4.932382675	6.080179481	4.031172463	3.03865209	4.056551386	Down_tDCS
Nid2	0.014650705	9.85E-01	0.00E+00	4.907855667	3.91976625	3.94590614	4.053452987	4.031172463	4.05153612	5.070689233	Up_tDCS
Nlgn1	-0.192268556	5.13E-01	0.00E+00	27.48399174	26.45842219	34.52667872	26.34744442	27.21041412	25.32210075	24.33930832	Down_tDCS
Nol3	0.053391926	8.70E-01	0.00E+00	20.6129938	24.49853906	20.71600723	22.29399143	21.16365543	26.33498478	21.29689478	Up_tDCS
Nos1	-0.290555887	6.85E-01	0.00E+00	4.907855667	4.899707813	6.905335745	5.066816234	5.038965578	4.05153612	4.056551386	Down_tDCS
Nos3	0.071286654	8.95E-01	0.00E+00	8.834140201	9.799415626	5.91885921	8.106905974	10.07793116	9.11595627	7.098964926	Up_tDCS
Notch1	-0.624493275	3.21E-01	0.00E+00	10.79728247	5.879649376	7.89181228	5.066816234	7.05455181	5.06442015	4.056551386	Down_tDCS
Notch2	-0.372475367	6.18E-01	0.00E+00	5.889426801	4.899707813	4.932382675	4.053452987	4.031172463	4.05153612	4.056551386	Down_tDCS
Notch3	0.125074431	8.50E-01	0.00E+00	5.889426801	5.879649376	4.932382675	7.093542728	6.046758694	7.09018821	4.056551386	Up_tDCS
Notch4	-0.01129973	9.93E-01	0.00E+00	2.9447134	0.979941563	2.959429605	4.053452987	3.023379347	2.02576806	0	Down_tDCS
Npsr1	0.04250606	9.64E-01	0.00E+00	2.9447134	2.939824688	2.959429605	3.04008974	3.023379347	3.03865209	3.04241354	Up_tDCS
Nrg1	-0.479747168	5.61E-01	0.00E+00	3.926284534	4.899707813	4.932382675	3.04008974	4.031172463	3.03865209	3.04241354	Down_tDCS
Nrxn2	0.008110294	9.56E-01	0.00E+00	101.1018267	99.95403938	101.6070831	110.4565939	102.7948978	99.26263494	93.30068188	Up_tDCS
Ntsr1	0.042505983	9.71E-01	0.00E+00	1.963142267	1.959883125	1.97295307	2.026726494	2.015586231	2.02576806	2.028275693	Up_tDCS
Nucb2	0.237094641	5.78E-01	0.00E+00	10.79728247	9.799415626	16.77010109	14.18708546	14.10910362	14.18037642	16.22620554	Up_tDCS
Opa1	-0.071190417	7.72E-01	0.00E+00	34.35498967	39.1976625	53.26973289	40.53452987	38.2961384	42.54112926	39.55137602	Down_tDCS
Oprd1	-0.257439235	7.66E-01	0.00E+00	3.926284534	2.939824688	4.932382675	4.053452987	3.023379347	3.03865209	3.04241354	Down_tDCS
Oprl1	0.061206971	8.61E-01	0.00E+00	19.63142267	16.65900656	19.7295307	20.26726494	20.15586231	20.2576806	17.24034339	Up_tDCS
Orai1	0.187064738	5.87E-01	0.00E+00	19.63142267	20.57877281	15.78362456	22.29399143	22.17144855	20.2576806	20.28275693	Up_tDCS
Otof	-0.32967449	5.07E-01	0.00E+00	9.815711335	9.799415626	12.82419495	8.106905974	8.062344925	9.11595627	9.127240619	Down_tDCS
Oxt	-0.371840649	8.51E-01	0.00E+00	1.963142267	0	0.986476535	1.013363247	0	1.01288403	1.014137847	Down_tDCS
P2rx1	0.042505137	9.79E-01	0.00E+00	0.981571133	0.979941563	0.986476535	1.013363247	1.007793116	1.01288403	1.014137847	Up_tDCS
P2rx2	-2.093083453	3.48E-01	0.00E+00	0.981571133	1.959883125	0.986476535	0	1.007793116	0	0	Down_tDCS
P2rx4	-0.046244158	8.88E-01	0.00E+00	24.53927834	27.43836375	17.75657763	23.30735468	24.18703478	20.2576806	22.31103262	Down_tDCS
P2rx7	-0.124265323	8.03E-01	0.00E+00	12.76042473	11.75929875	6.905335745	10.13363247	11.08572427	8.10307224	9.127240619	Down_tDCS
P2ry1	0.042505983	9.71E-01	0.00E+00	1.963142267	1.959883125	1.97295307	2.026726494	2.015586231	2.02576806	2.028275693	Up_tDCS
P2ry12	0.083531065	7.98E-01	0.00E+00	26.5024206	22.53865594	19.7295307	26.34744442	20.15586231	21.27056463	29.40999755	Up_tDCS
Pam	0.106020585	5.13E-01	0.00E+00	72.63626388	83.29503282	78.9181228	83.09578624	81.63124237	87.10802658	85.18757911	Up_tDCS
Pamr1	0.082934514	7.09E-01	0.00E+00	42.20755874	44.09737032	43.40496754	47.6280726	45.35069021	44.56689732	45.63620309	Up_tDCS
Pcdh11x	-0.213603959	7.80E-01	0.00E+00	4.907855667	1.959883125	9.864765349	6.080179481	5.038965578	4.05153612	4.056551386	Down_tDCS
Pcdh15	0.363726927	8.17E-01	0.00E+00	0.981571133	0.979941563	0.986476535	1.013363247	2.015586231	1.01288403	1.014137847	Up_tDCS
Pcdh19	-0.489823352	6.01E-01	0.00E+00	4.907855667	0.979941563	6.905335745	3.04008974	4.031172463	3.03865209	2.028275693	Down_tDCS
Pcdh9	-0.144466384	5.27E-01	0.00E+00	46.13384327	40.17760407	51.29677982	42.56125637	42.32731086	40.5153612	40.56551386	Down_tDCS
Pcdhb8	-0.17982053	7.74E-01	0.00E+00	4.907855667	7.839532501	7.89181228	6.080179481	5.038965578	6.07730418	7.098964926	Down_tDCS
Pclo	-0.68155728	2.83E-01	0.00E+00	7.852569068	4.899707813	12.82419495	6.080179481	5.038965578	5.06442015	5.070689233	Down_tDCS
Pcyt1a	-0.087605372	7.62E-01	0.00E+00	28.46556287	28.41830532	28.60781951	27.36080766	28.21820724	25.32210075	26.36758401	Down_tDCS
Pdcd6ip	-0.15994719	5.44E-01	0.00E+00	35.3365608	32.33807157	37.48610833	32.4276239	32.2493797	31.39940493	29.40999755	Down_tDCS
Pde1b	-0.023749888	8.89E-01	0.00E+00	69.69155048	72.51567563	76.94516973	72.96215377	72.56110433	70.9018821	70.98964926	Down_tDCS
Pde1c	-0.372448445	6.89E-01	0.00E+00	4.907855667	2.939824688	2.959429605	2.026726494	3.023379347	3.03865209	3.04241354	Down_tDCS
Pde4b	-0.080560749	7.00E-01	0.00E+00	52.02327007	48.99707813	52.28325635	50.66816234	49.38186267	45.57978135	47.66447879	Down_tDCS
Pdgfb	0.101498152	7.42E-01	0.00E+00	24.53927834	24.49853906	21.70248377	24.32071792	25.19482789	27.34786881	24.33930832	Up_tDCS
Pdgfra	0.065642203	8.44E-01	0.00E+00	21.59456494	20.57877281	18.74305416	20.26726494	22.17144855	21.27056463	21.29689478	Up_tDCS
Pdgfrb	-0.038045662	9.23E-01	0.00E+00	14.723567	15.679065	14.79714802	15.2004487	14.10910362	15.19326045	14.19792985	Down_tDCS
Pdpk1	-0.463691365	1.59E-01	0.00E+00	26.5024206	21.55871438	32.55372565	21.28062818	20.15586231	17.21902851	19.26861908	Down_tDCS
Penk	0.139873532	3.31E-01	0.00E+00	99.13868448	109.753455	97.66117696	115.5234101	104.810484	111.4172433	118.654128	Up_tDCS
Phka2	0.522446161	8.64E-01	0.00E+00	0	0	0.986476535	1.013363247	1.007793116	0	0	Up_tDCS
Phkb	-0.556827444	2.81E-01	0.00E+00	15.70513814	10.77935719	22.6889603	14.18708546	3.023379347	11.14172433	16.22620554	Down_tDCS
Phkg2	0.062594516	7.85E-01	0.00E+00	41.22598761	41.15754563	40.44553793	41.54789312	42.32731086	42.54112926	44.62206525	Up_tDCS
Pik3cb	-0.090349586	8.40E-01	0.00E+00	10.79728247	11.75929875	13.81067149	11.14699571	12.09351739	10.1288403	12.16965416	Down_tDCS
Pitpnm1	0.07153886	6.32E-01	0.00E+00	91.28611541	96.03427313	90.75584121	98.29623494	99.77151845	95.21109882	96.34309542	Up_tDCS
Pitpnm3	-0.085866344	8.27E-01	0.00E+00	17.6682804	14.69912344	16.77010109	18.24053844	17.13248297	15.19326045	11.15551631	Down_tDCS
Pkd2	-0.171419538	7.89E-01	0.00E+00	5.889426801	5.879649376	7.89181228	4.053452987	7.05455181	6.07730418	6.084827079	Down_tDCS
Pla2g12a	0.03356822	9.10E-01	0.00E+00	26.5024206	27.43836375	24.66191337	28.37417091	26.20262101	26.33498478	26.36758401	Up_tDCS
Pla2g2a	0.042505137	9.79E-01	0.00E+00	0.981571133	0.979941563	0.986476535	1.013363247	1.007793116	1.01288403	1.014137847	Up_tDCS
Pla2g4a	0.244121763	7.24E-01	0.00E+00	4.907855667	4.899707813	4.932382675	4.053452987	6.046758694	6.07730418	7.098964926	Up_tDCS
Pla2g5	0.085227977	9.42E-01	0.00E+00	0.981571133	0.979941563	5.91885921	2.026726494	1.007793116	6.07730418	2.028275693	Up_tDCS
Pla2g6	-0.115696149	7.08E-01	0.00E+00	25.52084947	26.45842219	23.67543684	23.30735468	24.18703478	22.28344866	23.32517047	Down_tDCS
Plcb1	-0.433125537	2.46E-01	0.00E+00	17.6682804	18.61888969	36.49963179	18.24053844	18.14027608	18.23191254	17.24034339	Down_tDCS
Plcb4	-0.260329821	4.31E-01	0.00E+00	21.59456494	21.55871438	29.59429605	21.28062818	19.1480692	20.2576806	20.28275693	Down_tDCS
Plcd1	0.02128876	9.54E-01	0.00E+00	15.70513814	18.61888969	15.78362456	17.2271752	16.12468985	17.21902851	17.24034339	Up_tDCS
Plce1	0.042505137	9.79E-01	0.00E+00	0.981571133	0.979941563	0.986476535	1.013363247	1.007793116	1.01288403	1.014137847	Up_tDCS
Plcg1	-0.177207407	4.96E-01	0.00E+00	33.37341854	36.25783782	45.37792061	32.4276239	38.2961384	35.45094105	29.40999755	Down_tDCS
Plcg2	0.43518974	7.48E-01	0.00E+00	0.981571133	1.959883125	0.986476535	1.013363247	2.015586231	2.02576806	2.028275693	Up_tDCS
Pln	-0.18812036	7.57E-01	0.00E+00	7.852569068	5.879649376	7.89181228	7.093542728	5.038965578	7.09018821	6.084827079	Down_tDCS
Pls1	-0.142196545	7.07E-01	0.00E+00	17.6682804	16.65900656	16.77010109	15.2004487	15.11689674	15.19326045	16.22620554	Down_tDCS
Pls3	0.040049919	8.49E-01	0.00E+00	47.11541441	48.01713657	50.31030328	48.64143585	48.37406955	51.65708553	50.70689233	Up_tDCS
Plscr1	0.210824531	9.21E-01	0.00E+00	0.981571133	0	0.986476535	0	1.007793116	1.01288403	1.014137847	Up_tDCS
Plscr2	0.04250606	9.64E-01	0.00E+00	2.9447134	2.939824688	2.959429605	3.04008974	3.023379347	3.03865209	3.04241354	Up_tDCS
Plscr4	0.174168871	8.21E-01	0.00E+00	3.926284534	3.91976625	4.932382675	3.04008974	7.05455181	5.06442015	4.056551386	Up_tDCS
Pmpca	0.002654123	9.89E-01	0.00E+00	56.93112574	52.91684438	52.28325635	56.74834182	53.41303513	52.66996956	53.74930587	Up_tDCS
Ppif	-0.071777875	8.09E-01	0.00E+00	26.5024206	28.41830532	25.64838991	25.33408117	25.19482789	25.32210075	26.36758401	Down_tDCS
Ppp2r3a	-0.07008703	8.88E-01	0.00E+00	10.79728247	8.819474063	9.864765349	9.120269221	10.07793116	9.11595627	9.127240619	Down_tDCS
Prkaa1	-0.287877515	5.62E-01	0.00E+00	10.79728247	8.819474063	12.82419495	8.106905974	8.062344925	10.1288403	9.127240619	Down_tDCS
Prkaa2	-0.083276968	9.35E-01	0.00E+00	2.9447134	1.959883125	3.94590614	5.066816234	2.015586231	1.01288403	3.04241354	Down_tDCS
Prkaca	0.122952291	4.04E-01	0.00E+00	94.23082881	97.0142147	91.74231775	103.3630512	98.76372534	104.3270551	104.4561982	Up_tDCS
Prkca	-0.390815831	2.29E-01	0.00E+00	26.5024206	21.55871438	31.56724912	21.28062818	21.16365543	18.23191254	20.28275693	Down_tDCS
Prkce	-0.133198081	4.55E-01	0.00E+00	69.69155048	65.65608469	76.94516973	62.8285213	65.50655252	64.82457792	64.90482218	Down_tDCS
Prkcg	-0.005266069	9.80E-01	0.00E+00	64.78369481	53.89678594	71.02631052	77.01560676	63.49096629	64.82457792	46.65034094	Down_tDCS
Prkcsh	0.105063298	4.77E-01	0.00E+00	93.24925768	98.97409782	90.75584121	101.3363247	100.7793116	102.301287	101.4137847	Up_tDCS
Prkd1	0.171705421	7.49E-01	0.00E+00	6.870997934	8.819474063	7.89181228	8.106905974	10.07793116	8.10307224	9.127240619	Up_tDCS
Prok2	0.524818008	8.63E-01	0.00E+00	0	0.979941563	0	1.013363247	0	0	1.014137847	Up_tDCS
Psen1	-0.08728586	7.51E-01	0.00E+00	30.42870514	29.39824688	34.52667872	30.4008974	30.23379347	28.36075284	29.40999755	Down_tDCS
Psen2	-0.054210962	8.60E-01	0.00E+00	27.48399174	26.45842219	21.70248377	24.32071792	25.19482789	24.30921672	23.32517047	Down_tDCS
Psph	0.037446494	9.06E-01	0.00E+00	22.57613607	24.49853906	21.70248377	24.32071792	23.17924166	23.29633269	23.32517047	Up_tDCS
Ptbp1	0.172883107	5.66E-01	0.00E+00	23.5577072	24.49853906	24.66191337	24.32071792	27.21041412	30.3865209	27.38172186	Up_tDCS
Ptgdr	-0.197953405	9.59E-01	0.00E+00	0	0	0.986476535	0	0	0	1.014137847	Down_tDCS
Ptger1	-0.241497416	7.00E-01	0.00E+00	5.889426801	6.859590938	7.89181228	6.080179481	6.046758694	5.06442015	6.084827079	Down_tDCS
Ptger3	0.042505137	9.79E-01	0.00E+00	0.981571133	0.979941563	0.986476535	1.013363247	1.007793116	1.01288403	1.014137847	Up_tDCS
Ptges	0.627015749	5.90E-01	0.00E+00	0.981571133	1.959883125	1.97295307	2.026726494	3.023379347	3.03865209	2.028275693	Up_tDCS
Ptgs2	-0.090662696	8.42E-01	0.00E+00	10.79728247	9.799415626	15.78362456	11.14699571	12.09351739	12.15460836	10.14137847	Down_tDCS
Pth1r	0.00619889	9.90E-01	0.00E+00	10.79728247	10.77935719	7.89181228	10.13363247	10.07793116	11.14172433	8.113102772	Up_tDCS
Ptk2b	0.061088051	6.73E-01	0.00E+00	97.17554221	102.8938641	102.5935596	109.4432307	107.8338634	102.301287	101.4137847	Up_tDCS
Ptpn6	0.235404225	6.92E-01	0.00E+00	6.870997934	7.839532501	5.91885921	4.053452987	8.062344925	10.1288403	10.14137847	Up_tDCS
Ptprc	0.113367944	9.29E-01	0.00E+00	1.963142267	1.959883125	0.986476535	1.013363247	2.015586231	2.02576806	2.028275693	Up_tDCS
Rab32	0.364676009	7.41E-01	0.00E+00	1.963142267	1.959883125	1.97295307	2.026726494	2.015586231	3.03865209	3.04241354	Up_tDCS
Ramp1	0.083643967	6.86E-01	0.00E+00	50.06012781	57.81655219	45.37792061	56.74834182	57.44420759	51.65708553	50.70689233	Up_tDCS
Ramp2	0.037785037	8.58E-01	0.00E+00	48.09698554	53.89678594	44.39144407	51.68152559	50.38965578	49.63131747	48.67861663	Up_tDCS
Rapgef2	-0.251022531	3.80E-01	0.00E+00	31.41027627	27.43836375	41.43201447	27.36080766	30.23379347	29.37363687	25.35344616	Down_tDCS
Rasgrp1	-0.107352373	5.05E-01	0.00E+00	96.19397108	81.3351497	114.4312781	94.24278195	89.6935873	90.14667867	87.2158548	Down_tDCS
Rasgrp2	-0.015521642	9.65E-01	0.00E+00	17.6682804	19.59883125	18.74305416	18.24053844	17.13248297	20.2576806	18.25448124	Down_tDCS
Rasgrp3	0.072300323	8.69E-01	0.00E+00	11.7788536	11.75929875	11.83771842	12.16035896	12.09351739	11.14172433	14.19792985	Up_tDCS
Rcan1	0.078710811	7.28E-01	0.00E+00	41.22598761	44.09737032	40.44553793	42.56125637	45.35069021	45.57978135	43.6079274	Up_tDCS
Rcn1	0.057143909	8.79E-01	0.00E+00	14.723567	16.65900656	16.77010109	17.2271752	16.12468985	17.21902851	16.22620554	Up_tDCS
Rcn2	0.126543447	4.28E-01	0.00E+00	79.50726181	82.31509126	75.95869319	89.17596572	83.6468286	86.09514255	87.2158548	Up_tDCS
Rcn3	0.062438333	8.62E-01	0.00E+00	17.6682804	18.61888969	16.77010109	18.24053844	19.1480692	19.24479657	17.24034339	Up_tDCS
Reps2	-0.57785635	1.84E-01	0.00E+00	15.70513814	11.75929875	24.66191337	11.14699571	14.10910362	10.1288403	11.15551631	Down_tDCS
Rest	0.042505983	9.71E-01	0.00E+00	1.963142267	1.959883125	1.97295307	2.026726494	2.015586231	2.02576806	2.028275693	Up_tDCS
Rgs1	0.950914716	5.95E-01	0.00E+00	0.981571133	0.979941563	0	1.013363247	1.007793116	2.02576806	1.014137847	Up_tDCS
Rgs2	0.118000413	5.49E-01	0.00E+00	51.04169894	54.87672751	54.25620942	57.76170507	54.42082825	57.73438971	61.86240864	Up_tDCS
Rgs9	-0.097116912	8.80E-01	0.00E+00	5.889426801	5.879649376	6.905335745	6.080179481	6.046758694	6.07730418	5.070689233	Down_tDCS
Rhoa	0.142113524	4.06E-01	0.00E+00	72.63626388	68.59590938	65.10745131	74.98888026	74.57669056	75.96630225	78.08861418	Up_tDCS
Rims2	-0.05393438	8.48E-01	0.00E+00	28.46556287	30.37818844	32.55372565	30.4008974	33.25717282	28.36075284	25.35344616	Down_tDCS
Rit1	-0.005533457	9.79E-01	0.00E+00	48.09698554	48.01713657	46.36439714	46.61470935	48.37406955	46.59266538	47.66447879	Down_tDCS
Ror2	-0.372292477	8.10E-01	0.00E+00	1.963142267	0.979941563	0.986476535	1.013363247	1.007793116	1.01288403	1.014137847	Down_tDCS
Rph3al	0.338035867	6.76E-01	0.00E+00	3.926284534	3.91976625	2.959429605	5.066816234	5.038965578	5.06442015	3.04241354	Up_tDCS
Rrad	-0.018735977	9.77E-01	0.00E+00	6.870997934	5.879649376	4.932382675	7.093542728	6.046758694	5.06442015	5.070689233	Down_tDCS
S100a1	0.274206562	9.08E-02	0.00E+00	82.45197521	84.27497438	66.09392784	93.22941871	92.71696664	91.1595627	98.37137112	Up_tDCS
S100a10	0.079198833	7.22E-01	0.00E+00	41.22598761	47.037195	45.37792061	46.61470935	44.34289709	53.68285359	43.6079274	Up_tDCS
S100a11	0.02972813	9.54E-01	0.00E+00	8.834140201	9.799415626	8.878288814	9.120269221	8.062344925	12.15460836	8.113102772	Up_tDCS
S100a4	0.221346824	5.53E-01	0.00E+00	21.59456494	24.49853906	11.83771842	24.32071792	21.16365543	16.20614448	28.3958597	Up_tDCS
S100a6	-0.078277163	8.35E-01	0.00E+00	15.70513814	15.679065	20.71600723	18.24053844	15.11689674	16.20614448	16.22620554	Down_tDCS
S100a8	0.434848689	6.61E-01	0.00E+00	3.926284534	1.959883125	1.97295307	1.013363247	4.031172463	5.06442015	4.056551386	Up_tDCS
S100a9	1.005972343	2.24E-01	0.00E+00	5.889426801	1.959883125	1.97295307	2.026726494	8.062344925	9.11595627	7.098964926	Up_tDCS
S1pr1	0.112093137	5.12E-01	0.00E+00	75.58097728	75.45550032	63.13449824	77.01560676	76.59227679	79.00495434	76.06033849	Up_tDCS
Sdc1	0.021804106	9.61E-01	0.00E+00	11.7788536	11.75929875	10.85124188	10.13363247	12.09351739	11.14172433	13.18379201	Up_tDCS
Sdf4	0.134699193	3.88E-01	0.00E+00	85.39668861	83.29503282	80.89107587	88.16260247	88.68579418	92.17244673	96.34309542	Up_tDCS
Sec31a	-0.734672197	5.04E-01	0.00E+00	2.9447134	2.939824688	2.959429605	2.026726494	1.007793116	2.02576806	2.028275693	Down_tDCS
Serac1	0.067774508	8.98E-01	0.00E+00	6.870997934	11.75929875	8.878288814	6.080179481	13.1013105	11.14172433	8.113102772	Up_tDCS
Sestd1	-0.100543392	7.87E-01	0.00E+00	16.68670927	16.65900656	18.74305416	16.21381195	16.12468985	15.19326045	17.24034339	Down_tDCS
Sgca	-0.021769738	9.60E-01	0.00E+00	13.74199587	14.69912344	10.85124188	10.13363247	13.1013105	13.16749239	15.2120677	Down_tDCS
Sgk1	0.22477949	3.19E-01	0.00E+00	60.85741027	42.13748719	46.36439714	61.81515806	70.5455181	55.70862165	44.62206525	Up_tDCS
Shh	-0.372531815	6.70E-01	0.00E+00	3.926284534	3.91976625	3.94590614	3.04008974	3.023379347	3.03865209	3.04241354	Down_tDCS
Slc24a3	0.081797911	6.61E-01	0.00E+00	59.87583914	58.79649376	59.1885921	60.80179481	64.4987594	61.78592583	63.89068433	Up_tDCS
Slc24a5	0.212506699	8.51E-01	0.00E+00	1.963142267	1.959883125	1.97295307	2.026726494	2.015586231	3.03865209	2.028275693	Up_tDCS
Slc25a13	0.295214132	6.51E-01	0.00E+00	5.889426801	6.859590938	3.94590614	7.093542728	8.062344925	4.05153612	8.113102772	Up_tDCS
Slc25a24	-0.372827935	7.32E-01	0.00E+00	2.9447134	1.959883125	2.959429605	2.026726494	2.015586231	2.02576806	2.028275693	Down_tDCS
Slc30a1	-0.169762655	6.52E-01	0.00E+00	16.68670927	17.63894813	17.75657763	15.2004487	16.12468985	14.18037642	16.22620554	Down_tDCS
Slc37a4	-0.068420753	8.00E-01	0.00E+00	33.37341854	31.35813	31.56724912	30.4008974	32.2493797	30.3865209	29.40999755	Down_tDCS
Slc3a2	0.155080261	2.83E-01	0.00E+00	99.13868448	101.9139225	92.72879428	106.4031409	108.8416565	111.4172433	109.5268874	Up_tDCS
Slc8a1	-0.273516083	5.35E-01	0.00E+00	12.76042473	10.77935719	17.75657763	11.14699571	12.09351739	11.14172433	11.15551631	Down_tDCS
Slc8a3	0.305130195	8.23E-01	0.00E+00	0	2.939824688	1.97295307	1.013363247	3.023379347	1.01288403	3.04241354	Up_tDCS
Slc9a1	-0.061007463	8.36E-01	0.00E+00	27.48399174	27.43836375	26.63486644	27.36080766	25.19482789	25.32210075	26.36758401	Down_tDCS
Slit2	0.113275572	8.98E-01	0.00E+00	2.9447134	3.91976625	2.959429605	3.04008974	3.023379347	4.05153612	4.056551386	Up_tDCS
Slit3	-0.124788318	7.52E-01	0.00E+00	15.70513814	13.71918188	17.75657763	15.2004487	14.10910362	14.18037642	14.19792985	Down_tDCS
Smad3	-0.19780657	6.94E-01	0.00E+00	8.834140201	9.799415626	11.83771842	8.106905974	10.07793116	9.11595627	8.113102772	Down_tDCS
Smoc2	0.21131588	9.21E-01	0.00E+00	0	0.979941563	0.986476535	1.013363247	1.007793116	1.01288403	0	Up_tDCS
Snta1	0.028127591	9.05E-01	0.00E+00	43.18912987	43.11742875	36.49963179	42.56125637	43.33510397	37.47670911	43.6079274	Up_tDCS
Snx10	0.008770905	9.57E-01	0.00E+00	76.56254841	76.43544188	80.89107587	79.04233325	74.57669056	81.0307224	79.10275203	Up_tDCS
Spg7	0.021227678	9.36E-01	0.00E+00	32.3918474	37.23777938	30.58077258	35.46771364	35.27275905	33.42517299	31.43827324	Up_tDCS
Sphk1	-0.371650154	7.91E-01	0.00E+00	1.963142267	1.959883125	0.986476535	2.026726494	1.007793116	1.01288403	1.014137847	Down_tDCS
Spock1	-0.029586056	8.38E-01	0.00E+00	101.1018267	100.9339809	105.5529892	102.3496879	99.77151845	100.275519	99.38550896	Down_tDCS
Sptan1	-0.072922325	8.31E-01	0.00E+00	26.5024206	18.61888969	18.74305416	21.28062818	21.16365543	19.24479657	19.26861908	Down_tDCS
Sptbn1	0.027577898	8.49E-01	0.00E+00	102.0833979	96.03427313	115.4177546	107.4165042	107.8338634	105.3399391	105.470336	Up_tDCS
Srr	-0.372141277	6.74E-01	0.00E+00	3.926284534	3.91976625	3.94590614	3.04008974	2.015586231	3.03865209	4.056551386	Down_tDCS
Stc2	-0.272950639	7.30E-01	0.00E+00	4.907855667	3.91976625	4.932382675	4.053452987	3.023379347	4.05153612	4.056551386	Down_tDCS
Stim1	-0.020748246	9.26E-01	0.00E+00	42.20755874	45.07731188	44.39144407	44.58798286	42.32731086	42.54112926	43.6079274	Down_tDCS
Stim2	-0.134927924	6.86E-01	0.00E+00	21.59456494	20.57877281	23.67543684	20.26726494	19.1480692	21.27056463	19.26861908	Down_tDCS
Stoml2	0.198124058	3.10E-01	0.00E+00	50.06012781	63.69620157	50.31030328	61.81515806	61.47538006	63.81169389	63.89068433	Up_tDCS
Stx17	-0.235716302	7.18E-01	0.00E+00	5.889426801	4.899707813	8.878288814	5.066816234	6.046758694	6.07730418	5.070689233	Down_tDCS
Stx2	-0.207456286	6.73E-01	0.00E+00	10.79728247	11.75929875	9.864765349	8.106905974	11.08572427	7.09018821	11.15551631	Down_tDCS
Sulf1	-0.247629288	7.86E-01	0.00E+00	2.9447134	2.939824688	4.932382675	2.026726494	3.023379347	4.05153612	3.04241354	Down_tDCS
Sulf2	0.033626428	8.49E-01	0.00E+00	68.70997934	66.63602626	64.12097477	69.92206403	68.52993187	66.85034598	66.93309787	Up_tDCS
Sumo1	0.247847761	1.14E-01	0.00E+00	79.50726181	81.3351497	76.94516973	92.21605546	89.6935873	96.22398285	98.37137112	Up_tDCS
Syt13	-0.121796763	4.78E-01	0.00E+00	78.52569068	72.51567563	81.8775524	79.04233325	69.53772498	71.91476613	64.90482218	Down_tDCS
Syt2	-0.234490451	3.08E-01	0.00E+00	47.11541441	42.13748719	57.21563903	41.54789312	45.35069021	36.46382508	42.59378956	Down_tDCS
Syt4	0.005425338	9.76E-01	0.00E+00	66.74683707	64.67614313	72.01278705	73.97551702	62.48317317	70.9018821	64.90482218	Up_tDCS
Tac1	0.112985672	7.67E-01	0.00E+00	12.76042473	20.57877281	15.78362456	17.2271752	18.14027608	20.2576806	15.2120677	Up_tDCS
Tacr1	-0.51000653	5.91E-01	0.00E+00	3.926284534	2.939824688	3.94590614	3.04008974	2.015586231	2.02576806	3.04241354	Down_tDCS
Tbc1d9	-0.083239905	7.60E-01	0.00E+00	31.41027627	29.39824688	36.49963179	31.41426065	31.24158659	31.39940493	28.3958597	Down_tDCS
Tbxa2r	-0.564832913	6.19E-01	0.00E+00	2.9447134	2.939824688	1.97295307	2.026726494	2.015586231	1.01288403	2.028275693	Down_tDCS
Tgfb1	0.212673047	6.44E-01	0.00E+00	8.834140201	12.73924031	9.864765349	11.14699571	11.08572427	13.16749239	13.18379201	Up_tDCS
Tgm2	0.30041943	4.81E-01	0.00E+00	12.76042473	11.75929875	11.83771842	11.14699571	18.14027608	17.21902851	13.18379201	Up_tDCS
Tgm3	0.11247217	9.30E-01	0.00E+00	0.981571133	1.959883125	1.97295307	2.026726494	2.015586231	2.02576806	1.014137847	Up_tDCS
Thada	-0.03154599	9.65E-01	0.00E+00	4.907855667	4.899707813	4.932382675	4.053452987	5.038965578	5.06442015	5.070689233	Down_tDCS
Thbd	0.212284299	7.86E-01	0.00E+00	3.926284534	3.91976625	3.94590614	4.053452987	5.038965578	5.06442015	4.056551386	Up_tDCS
Thbs2	-0.373367914	8.09E-01	0.00E+00	0.981571133	0.979941563	1.97295307	1.013363247	1.007793116	1.01288403	1.014137847	Down_tDCS
Tll1	-0.373367914	8.09E-01	0.00E+00	0.981571133	0.979941563	1.97295307	1.013363247	1.007793116	1.01288403	1.014137847	Down_tDCS
Tmco1	0.013401719	9.49E-01	0.00E+00	48.09698554	49.97701969	49.32382675	45.60134611	47.36627644	53.68285359	51.72103017	Up_tDCS
Tmem165	-0.022076117	9.41E-01	0.00E+00	26.5024206	25.47848063	26.63486644	24.32071792	26.20262101	26.33498478	26.36758401	Down_tDCS
Tmtc2	0.04250599	9.47E-01	0.00E+00	5.889426801	5.879649376	5.91885921	6.080179481	6.046758694	6.07730418	6.084827079	Up_tDCS
Tnf	0.042505137	9.79E-01	0.00E+00	0.981571133	0.979941563	0.986476535	1.013363247	1.007793116	1.01288403	1.014137847	Up_tDCS
Tnnc1	0.322695678	5.68E-01	0.00E+00	5.889426801	7.839532501	6.905335745	7.093542728	8.062344925	11.14172433	8.113102772	Up_tDCS
Tnnt1	0.255679699	7.55E-01	0.00E+00	2.9447134	4.899707813	2.959429605	4.053452987	5.038965578	4.05153612	4.056551386	Up_tDCS
Tnnt2	-0.197953405	9.59E-01	0.00E+00	0.981571133	0	0	1.013363247	0	0	0	Down_tDCS
Tnrc6a	0.211227698	8.57E-01	0.00E+00	0.981571133	1.959883125	2.959429605	2.026726494	3.023379347	3.03865209	1.014137847	Up_tDCS
Tnrc6b	-0.524869328	4.56E-01	0.00E+00	6.870997934	4.899707813	7.89181228	7.093542728	4.031172463	4.05153612	3.04241354	Down_tDCS
Tpcn1	0.090850607	7.23E-01	0.00E+00	34.35498967	36.25783782	30.58077258	36.48107689	36.28055216	33.42517299	37.52310032	Up_tDCS
Tpd52	0.018343163	9.13E-01	0.00E+00	76.56254841	75.45550032	69.05335745	76.00224351	73.56889744	74.95341822	74.0320628	Up_tDCS
Tph2	-0.150232724	9.02E-01	0.00E+00	1.963142267	1.959883125	1.97295307	2.026726494	2.015586231	1.01288403	2.028275693	Down_tDCS
Tpm4	0.151042409	5.01E-01	0.00E+00	42.20755874	43.11742875	40.44553793	41.54789312	48.37406955	48.61843344	47.66447879	Up_tDCS
Trim24	-0.099448947	7.99E-01	0.00E+00	15.70513814	16.65900656	14.79714802	15.2004487	15.11689674	14.18037642	14.19792985	Down_tDCS
Trim36	-0.215203898	6.99E-01	0.00E+00	9.815711335	6.859590938	8.878288814	6.080179481	8.062344925	7.09018821	8.113102772	Down_tDCS
Trpc1	-0.12836694	7.06E-01	0.00E+00	19.63142267	19.59883125	24.66191337	19.25390169	20.15586231	19.24479657	19.26861908	Down_tDCS
Trpc3	-0.113873213	7.56E-01	0.00E+00	15.70513814	19.59883125	19.7295307	15.2004487	17.13248297	18.23191254	17.24034339	Down_tDCS
Trpc5	-0.451139223	5.22E-01	0.00E+00	4.907855667	4.899707813	8.878288814	5.066816234	4.031172463	5.06442015	4.056551386	Down_tDCS
Trpc6	-0.104415902	8.04E-01	0.00E+00	12.76042473	12.73924031	17.75657763	10.13363247	14.10910362	14.18037642	15.2120677	Down_tDCS
Trpm2	0.042632253	9.18E-01	0.00E+00	12.76042473	14.69912344	13.81067149	12.16035896	13.1013105	14.18037642	17.24034339	Up_tDCS
Trpm4	0.627064311	6.35E-01	0.00E+00	1.963142267	0.979941563	0.986476535	1.013363247	3.023379347	2.02576806	2.028275693	Up_tDCS
Trpm7	-0.266479998	7.50E-01	0.00E+00	3.926284534	2.939824688	5.91885921	3.04008974	4.031172463	4.05153612	3.04241354	Down_tDCS
Trpv1	-0.150285944	9.02E-01	0.00E+00	1.963142267	1.959883125	1.97295307	1.013363247	2.015586231	2.02576806	2.028275693	Down_tDCS
Trpv3	0.042505137	9.79E-01	0.00E+00	0.981571133	0.979941563	0.986476535	1.013363247	1.007793116	1.01288403	1.014137847	Up_tDCS
Trpv4	0.623554269	7.76E-01	0.00E+00	0	0	1.97295307	1.013363247	1.007793116	2.02576806	0	Up_tDCS
Trpv6	-0.109521827	7.75E-01	0.00E+00	15.70513814	16.65900656	16.77010109	16.21381195	15.11689674	15.19326045	14.19792985	Down_tDCS
Tspo	0.557136134	3.07E-01	0.00E+00	6.870997934	6.859590938	6.905335745	8.106905974	9.070138041	14.18037642	9.127240619	Up_tDCS
Txnip	-0.047136071	8.70E-01	0.00E+00	33.37341854	32.33807157	23.67543684	32.4276239	28.21820724	28.36075284	26.36758401	Down_tDCS
Unc13a	-0.347006836	3.88E-01	0.00E+00	18.64985154	17.63894813	18.74305416	15.2004487	15.11689674	8.10307224	19.26861908	Down_tDCS
Vamp7	-0.060674556	7.82E-01	0.00E+00	48.09698554	43.11742875	51.29677982	45.60134611	43.33510397	48.61843344	44.62206525	Down_tDCS
Vapb	0.042547084	8.02E-01	0.00E+00	72.63626388	72.51567563	70.03983398	74.98888026	72.56110433	74.95341822	73.01792495	Up_tDCS
Vcan	-0.120955939	8.42E-01	0.00E+00	6.870997934	6.859590938	6.905335745	7.093542728	6.046758694	6.07730418	6.084827079	Down_tDCS
Vdac1	0.081643971	7.91E-01	0.00E+00	24.53927834	25.47848063	21.70248377	25.33408117	25.19482789	24.30921672	26.36758401	Up_tDCS
Vldlr	-0.085542139	8.10E-01	0.00E+00	20.6129938	16.65900656	20.71600723	16.21381195	21.16365543	17.21902851	18.25448124	Down_tDCS
Wfs1	-0.030039882	8.66E-01	0.00E+00	67.72840821	70.55579251	67.08040438	70.93542728	68.52993187	67.86323001	60.84827079	Down_tDCS
Wnt5a	-0.110138122	9.34E-01	0.00E+00	0.981571133	1.959883125	1.97295307	1.013363247	2.015586231	2.02576806	1.014137847	Down_tDCS
Xk	-0.465888459	5.49E-01	0.00E+00	3.926284534	4.899707813	6.905335745	5.066816234	3.023379347	3.03865209	4.056551386	Down_tDCS
Zmpste24	-0.100481396	7.87E-01	0.00E+00	17.6682804	16.65900656	17.75657763	15.2004487	16.12468985	16.20614448	17.24034339	Down_tDCS
