# Supplementary material for: Molecular Insights into Transcranial Direct Current Stimulation Effects: Metabolomics and Transcriptomics Analyses
Source: Cells. 2024 Jan 23;13(3):205. doi: 10.3390/cells13030205 (PMC10854682; doi:10.3390/cells13030205)
Supplement: Supplementary file 1 [file cells-13-00205-s001.zip › 8_supplemenatry table 8 (31 upregulated leading calcium genes).txt]

Supplementary Table 8: Expression profiles of 31 �calcium-related� leading-edge genes common to the two calcium-related pathways 'response to external stimuli' and ' immune system process' found to be significant by the GSEA.
Gene name	log2FoldChange	pvalue	padj	Control_Sample16	Control_Sample15	Control_Sample13	250tDCS_Sample8	250tDCS_Sample7	250tDCS_Sample6	250tDCS_Sample5	UP/DOWN_tDCS
Apoe	0.487373868	2.32E-08	8.89E-07	814.7040408	848.6293932	671.7905203	1133.953473	1069.268496	1079.734376	1082.085082	UP_tDCS
Actg1	0.471817669	2.70E-07	8.69E-06	295.4529112	303.7818844	269.308094	409.3987517	383.9691771	406.166496	406.6692765	UP_tDCS
App	0.429425167	5.59E-04	3.69E-03	125.6411051	121.5127538	132.1878557	166.1915725	169.3092434	170.164517	175.4458475	UP_tDCS
A2m	0.678645838	3.21E-01	0.00E+00	3.926284534	4.899707813	4.932382675	6.080179481	4.031172463	8.10307224	11.15551631	UP_tDCS
Aif1	0.508318274	3.96E-02	0.00E+00	32.3918474	39.1976625	33.54020219	40.53452987	43.33510397	54.69573762	60.84827079	UP_tDCS
Anxa3	0.494514265	3.31E-02	0.00E+00	36.31813194	46.05725344	34.52667872	46.61470935	50.38965578	56.72150568	65.91896003	UP_tDCS
Apobec1	0.951143984	5.95E-01	0.00E+00	0.981571133	0.979941563	0	1.013363247	1.007793116	1.01288403	2.028275693	UP_tDCS
Ccl19	0.743790734	4.84E-01	0.00E+00	1.963142267	2.939824688	0.986476535	5.066816234	3.023379347	3.03865209	2.028275693	UP_tDCS
Ccl2	0.797063197	5.65E-01	0.00E+00	0.981571133	0.979941563	1.97295307	1.013363247	1.007793116	6.07730418	1.014137847	UP_tDCS
Ccl3	0.628222303	7.54E-01	0.00E+00	0	0.979941563	0.986476535	1.013363247	0	2.02576806	1.014137847	UP_tDCS
Ccl4	0.948570286	5.96E-01	0.00E+00	0.981571133	0	0.986476535	1.013363247	1.007793116	2.02576806	1.014137847	UP_tDCS
Ccl7	1.211542863	5.22E-01	0.00E+00	0.981571133	0	0.986476535	0	1.007793116	4.05153612	1.014137847	UP_tDCS
Ccr5	0.737379845	1.85E-01	0.00E+00	5.889426801	6.859590938	5.91885921	8.106905974	9.070138041	10.1288403	14.19792985	UP_tDCS
Cd40	0.43518974	7.48E-01	0.00E+00	0.981571133	1.959883125	0.986476535	1.013363247	2.015586231	2.02576806	2.028275693	UP_tDCS
Cd84	0.458320283	6.27E-01	0.00E+00	0.981571133	4.899707813	2.959429605	3.04008974	3.023379347	3.03865209	7.098964926	UP_tDCS
Cxcl10	2.85085071	3.51E-02	0.00E+00	0.981571133	0.979941563	0.986476535	1.013363247	1.007793116	23.29633269	3.04241354	UP_tDCS
Cxcl11	3.292883563	1.61E-01	0.00E+00	0	0	0	0	1.007793116	5.06442015	1.014137847	UP_tDCS
Cxcl13	1.845741499	3.62E-01	0.00E+00	0	0	0.986476535	1.013363247	1.007793116	1.01288403	2.028275693	UP_tDCS
Cxcl9	1.486583593	6.97E-01	0.00E+00	0	0	0	0	0	2.02576806	0	UP_tDCS
Fos	0.635403307	1.18E-02	0.00E+00	30.42870514	29.39824688	31.56724912	48.64143585	37.28834528	48.61843344	54.76344371	UP_tDCS
Gch1	0.627051495	7.38E-01	0.00E+00	0	0.979941563	0.986476535	1.013363247	1.007793116	1.01288403	1.014137847	UP_tDCS
Lyn	0.386654749	4.32E-01	0.00E+00	8.834140201	8.819474063	7.89181228	10.13363247	10.07793116	12.15460836	12.16965416	UP_tDCS
Myo1f	0.627523493	5.52E-01	0.00E+00	1.963142267	1.959883125	1.97295307	2.026726494	3.023379347	3.03865209	4.056551386	UP_tDCS
Plcg2	0.43518974	7.48E-01	0.00E+00	0.981571133	1.959883125	0.986476535	1.013363247	2.015586231	2.02576806	2.028275693	UP_tDCS
Rab32	0.364676009	7.41E-01	0.00E+00	1.963142267	1.959883125	1.97295307	2.026726494	2.015586231	3.03865209	3.04241354	UP_tDCS
S100a8	0.434848689	6.61E-01	0.00E+00	3.926284534	1.959883125	1.97295307	1.013363247	4.031172463	5.06442015	4.056551386	UP_tDCS
S100a9	1.005972343	2.24E-01	0.00E+00	5.889426801	1.959883125	1.97295307	2.026726494	8.062344925	9.11595627	7.098964926	UP_tDCS
Sell	2.069627389	4.88E-01	0.00E+00	0	0	0	0	1.007793116	1.01288403	1.014137847	UP_tDCS
Trpm4	0.627064311	6.35E-01	0.00E+00	1.963142267	0.979941563	0.986476535	1.013363247	3.023379347	2.02576806	2.028275693	UP_tDCS
Trpv4	0.623554269	7.76E-01	0.00E+00	0	0	1.97295307	1.013363247	1.007793116	2.02576806	0	UP_tDCS
