# Supplementary material for: Molecular Insights into Transcranial Direct Current Stimulation Effects: Metabolomics and Transcriptomics Analyses
Source: Cells. 2024 Jan 23;13(3):205. doi: 10.3390/cells13030205 (PMC10854682; doi:10.3390/cells13030205)
Supplement: Supplementary file 1 [file cells-13-00205-s001.zip › 9_supplemenatry table 9 (14 downregulated leading calcium genes).txt]

Supplementary Table 9: Expression profiles of 14 ‘calcium-related’ leading-edge genes common to the two calcium-related pathways ‘neurotransmitter secretion’ and ‘synaptic membrane’ found to be significant by the GSEA.
Gene name	log2FoldChange	pvalue	padj	Control_Sample16	Control_Sample15	Control_Sample13	250tDCS_Sample8	250tDCS_Sample7	250tDCS_Sample6	250tDCS_Sample5	UP/DOWN_Tdcs
Adcy1	-0.327829736	1.17E-01	0.00E+00	61.83898141	52.91684438	71.02631052	52.69488883	56.43641448	43.55401329	44.62206525	DOWN_tDCS
Adra1a	-0.636801922	5.05E-01	0.00E+00	3.926284534	1.959883125	5.91885921	3.04008974	3.023379347	2.02576806	2.028275693	DOWN_tDCS
Cacna1a	-0.170495983	3.91E-01	0.00E+00	55.94955461	57.81655219	69.05335745	55.73497857	59.45979383	52.66996956	48.67861663	DOWN_tDCS
Chrna7	-0.373355173	6.26E-01	0.00E+00	3.926284534	3.91976625	7.89181228	4.053452987	4.031172463	4.05153612	4.056551386	DOWN_tDCS
Chrnb2	-0.171633882	5.16E-01	0.00E+00	34.35498967	32.33807157	38.47258486	32.4276239	31.24158659	30.3865209	30.4241354	DOWN_tDCS
Drd2	-0.294666504	6.70E-01	0.00E+00	5.889426801	4.899707813	6.905335745	5.066816234	4.031172463	5.06442015	5.070689233	DOWN_tDCS
Htr1b	-0.257419498	6.63E-01	0.00E+00	7.852569068	5.879649376	9.864765349	8.106905974	6.046758694	6.07730418	6.084827079	DOWN_tDCS
Htr2a	-0.476134338	3.97E-01	0.00E+00	8.834140201	6.859590938	12.82419495	8.106905974	6.046758694	7.09018821	6.084827079	DOWN_tDCS
Nlgn1	-0.192268556	5.13E-01	0.00E+00	27.48399174	26.45842219	34.52667872	26.34744442	27.21041412	25.32210075	24.33930832	DOWN_tDCS
Otof	-0.32967449	5.07E-01	0.00E+00	9.815711335	9.799415626	12.82419495	8.106905974	8.062344925	9.11595627	9.127240619	DOWN_tDCS
P2rx2	-2.093083453	3.48E-01	0.00E+00	0.981571133	1.959883125	0.986476535	0	1.007793116	0	0	DOWN_tDCS
Slc30a1	-0.169762655	6.52E-01	0.00E+00	16.68670927	17.63894813	17.75657763	15.2004487	16.12468985	14.18037642	16.22620554	DOWN_tDCS
Stx2	-0.207456286	6.73E-01	0.00E+00	10.79728247	11.75929875	9.864765349	8.106905974	11.08572427	7.09018821	11.15551631	DOWN_tDCS
Unc13a	-0.347006836	3.88E-01	0.00E+00	18.64985154	17.63894813	18.74305416	15.2004487	15.11689674	8.10307224	19.26861908	DOWN_tDCS
